# Supplementary material for: Bimodal Evans–Polanyi Relationships in Hydrogen Atom Transfer from C(sp3)–H Bonds to the Cumyloxyl Radical. A Combined Time-Resolved Kinetic and Computational Study
Source: J Am Chem Soc. 2021 Jul 26;143(30):11759–76. doi: 10.1021/jacs.1c05566 (PMC8343544; doi:10.1021/jacs.1c05566)
Supplement: Supplementary file 2 — ja1c05566_si_002.zip [file ja1c05566_si_002.zip]

Archive with 118 entries (117 files):
- SI_khvsBDE/thermochemical_data.csv
- SI_khvsBDE/XYZ/
- SI_khvsBDE/XYZ/1_parent.xyz
- SI_khvsBDE/XYZ/1_radical_C2.xyz
- SI_khvsBDE/XYZ/1_radical_C3.xyz
- SI_khvsBDE/XYZ/10_parent.xyz
- SI_khvsBDE/XYZ/10_radical.xyz
- SI_khvsBDE/XYZ/11_parent.xyz
- SI_khvsBDE/XYZ/11_radical.xyz
- SI_khvsBDE/XYZ/12_parent.xyz
- SI_khvsBDE/XYZ/12_radical.xyz
- SI_khvsBDE/XYZ/13_parent.xyz
- SI_khvsBDE/XYZ/13_radical.xyz
- SI_khvsBDE/XYZ/14_parent.xyz
- SI_khvsBDE/XYZ/14_radical.xyz
- SI_khvsBDE/XYZ/15_parent.xyz
- SI_khvsBDE/XYZ/15_radical.xyz
- SI_khvsBDE/XYZ/16_parent.xyz
- SI_khvsBDE/XYZ/16_radical.xyz
- SI_khvsBDE/XYZ/17_parent.xyz
- SI_khvsBDE/XYZ/17_radical.xyz
- SI_khvsBDE/XYZ/18_parent.xyz
- SI_khvsBDE/XYZ/18_radical.xyz
- SI_khvsBDE/XYZ/19_parent.xyz
- SI_khvsBDE/XYZ/19_radical.xyz
- SI_khvsBDE/XYZ/2_parent.xyz
- SI_khvsBDE/XYZ/2_radical.xyz
- SI_khvsBDE/XYZ/20_parent.xyz
- SI_khvsBDE/XYZ/20_radical.xyz
- SI_khvsBDE/XYZ/21_parent.xyz
- SI_khvsBDE/XYZ/21_radical.xyz
- SI_khvsBDE/XYZ/22_parent.xyz
- SI_khvsBDE/XYZ/22_radical.xyz
- SI_khvsBDE/XYZ/23_parent.xyz
- SI_khvsBDE/XYZ/23_radical.xyz
- SI_khvsBDE/XYZ/24_parent.xyz
- SI_khvsBDE/XYZ/24_radical.xyz
- SI_khvsBDE/XYZ/25_parent.xyz
- SI_khvsBDE/XYZ/25_radical.xyz
- SI_khvsBDE/XYZ/26_parent.xyz
- SI_khvsBDE/XYZ/26_radical.xyz
- SI_khvsBDE/XYZ/27_parent.xyz
- SI_khvsBDE/XYZ/27_radical.xyz
- SI_khvsBDE/XYZ/28_parent.xyz
- SI_khvsBDE/XYZ/28_radical.xyz
- SI_khvsBDE/XYZ/29_parent.xyz
- SI_khvsBDE/XYZ/29_radical.xyz
- SI_khvsBDE/XYZ/3_parent.xyz
- SI_khvsBDE/XYZ/3_radical.xyz
- SI_khvsBDE/XYZ/30_parent.xyz
- SI_khvsBDE/XYZ/30_radical.xyz
- SI_khvsBDE/XYZ/31_parent.xyz
- SI_khvsBDE/XYZ/31_radical.xyz
- SI_khvsBDE/XYZ/32_parent.xyz
- SI_khvsBDE/XYZ/32_radical.xyz
- SI_khvsBDE/XYZ/33_parent.xyz
- SI_khvsBDE/XYZ/33_radical.xyz
- SI_khvsBDE/XYZ/34_parent.xyz
- SI_khvsBDE/XYZ/34_radical.xyz
- SI_khvsBDE/XYZ/35_parent.xyz
- SI_khvsBDE/XYZ/35_radical.xyz
- SI_khvsBDE/XYZ/36_parent.xyz
- SI_khvsBDE/XYZ/36_radical.xyz
- SI_khvsBDE/XYZ/37_parent.xyz
- SI_khvsBDE/XYZ/37_radical.xyz
- SI_khvsBDE/XYZ/38_parent.xyz
- SI_khvsBDE/XYZ/38_radical.xyz
- SI_khvsBDE/XYZ/39_parent.xyz
- SI_khvsBDE/XYZ/39_radical.xyz
- SI_khvsBDE/XYZ/4_parent.xyz
- SI_khvsBDE/XYZ/4_radical.xyz
- SI_khvsBDE/XYZ/40_parent.xyz
- SI_khvsBDE/XYZ/40_radical.xyz
- SI_khvsBDE/XYZ/41_parent.xyz
- SI_khvsBDE/XYZ/41_radical.xyz
- SI_khvsBDE/XYZ/42_parent.xyz
- SI_khvsBDE/XYZ/42_radical.xyz
- SI_khvsBDE/XYZ/43_parent.xyz
- SI_khvsBDE/XYZ/43_radical.xyz
- SI_khvsBDE/XYZ/44_parent.xyz
- SI_khvsBDE/XYZ/44_radical.xyz
- SI_khvsBDE/XYZ/45_parent.xyz
- SI_khvsBDE/XYZ/45_radical.xyz
- SI_khvsBDE/XYZ/46_parent.xyz
- SI_khvsBDE/XYZ/46_radical.xyz
- SI_khvsBDE/XYZ/47_parent.xyz
- SI_khvsBDE/XYZ/47_radical.xyz
- SI_khvsBDE/XYZ/48_parent.xyz
- SI_khvsBDE/XYZ/48_radical_cis.xyz
- SI_khvsBDE/XYZ/48_radical_trans.xyz
- SI_khvsBDE/XYZ/49_parent.xyz
- SI_khvsBDE/XYZ/49_radical_alpha.xyz
- SI_khvsBDE/XYZ/49_radical_delta.xyz
- SI_khvsBDE/XYZ/5_parent.xyz
- SI_khvsBDE/XYZ/5_radical.xyz
- SI_khvsBDE/XYZ/50_parent.xyz
- SI_khvsBDE/XYZ/50_radical.xyz
- SI_khvsBDE/XYZ/51_parent.xyz
- SI_khvsBDE/XYZ/51_radical.xyz
- SI_khvsBDE/XYZ/52_parent.xyz
- SI_khvsBDE/XYZ/52_radical.xyz
- SI_khvsBDE/XYZ/53_parent.xyz
- SI_khvsBDE/XYZ/53_radical.xyz
- SI_khvsBDE/XYZ/54_parent.xyz
- SI_khvsBDE/XYZ/54_radical.xyz
- SI_khvsBDE/XYZ/55_parent.xyz
- SI_khvsBDE/XYZ/55_radical.xyz
- SI_khvsBDE/XYZ/56_parent.xyz
- SI_khvsBDE/XYZ/56_radical.xyz
- SI_khvsBDE/XYZ/6_parent.xyz
- SI_khvsBDE/XYZ/6_radical.xyz
- SI_khvsBDE/XYZ/7_parent.xyz
- SI_khvsBDE/XYZ/7_radical.xyz
- SI_khvsBDE/XYZ/8_parent.xyz
- SI_khvsBDE/XYZ/8_radical.xyz
- SI_khvsBDE/XYZ/9_parent.xyz
- SI_khvsBDE/XYZ/9_radical_sec.xyz
- SI_khvsBDE/XYZ/9_radical_ter.xyz
