# Supplementary material for: Bimodal Evans–Polanyi Relationships in Hydrogen Atom Transfer from C(sp3)–H Bonds to the Cumyloxyl Radical. A Combined Time-Resolved Kinetic and Computational Study
Source: J Am Chem Soc. 2021 Jul 26;143(30):11759–76. doi: 10.1021/jacs.1c05566 (PMC8343544; doi:10.1021/jacs.1c05566)
Supplement: Supplementary file 2 — ja1c05566_si_002.zip [file ja1c05566_si_002.zip › SI_khvsBDE/thermochemical_data.csv]

System	E(0 K)	ZPE	H298	G298
1_parent	-197.307278	0.158202	-197.299178	-197.337693
1_radical_C2	-196.652649	0.143083	-196.644004	-196.684822
1_radical_C3	-196.652134	0.14332	-196.643597	-196.684434
2_parent	-236.539114	0.185467	-236.529913	-236.570301
2_radical	-235.884142	0.170416	-235.874288	-235.917367
3_parent	-236.536332	0.185422	-236.526967	-236.567567
3_radical	-235.885061	0.171084	-235.87512	-235.918922
4_parent	-275.764753	0.213094	-275.754148	-275.798081
4_radical	-275.113412	0.198559	-275.102174	-275.149388
5_parent	-196.116424	0.138741	-196.110262	-196.145332
5_radical	-195.465512	0.124058	-195.459327	-195.493316
6_parent	-235.351539	0.167900	-235.344806	-235.380364
6_radical	-234.696264	0.153248	-234.689177	-234.726069
7_parent	-274.566963	0.196303	-274.558901	-274.597713
7_radical	-273.917117	0.181537	-273.908733	-273.94904
8_parent	-313.786822	0.224937	-313.777712	-313.818805
8_radical	-313.139456	0.210196	-313.130078	-313.172288
9_parent	-389.903653	0.240055	-389.895574	-389.934543
9_radical_sec	-389.24642	0.225681	-389.237932	-389.278324
9_radical_ter	-389.246715	0.226799	-389.238637	-389.278215
10_parent	-271.020461	0.12607	-271.01323	-271.051346
10_radical	-270.379455	0.113006	-270.372771	-270.408509
11_parent	-310.246249	0.154667	-310.237928	-310.278291
11_radical	-309.609229	0.140709	-309.600794	-309.641753
12_parent	-349.474284	0.182218	-349.464569	-349.508022
12_radical	-348.838785	0.168196	-348.828636	-348.874205
13_parent	-501.637137	0.206812	-501.6257	-501.676884
13_radical	-501.007443	0.194238	-500.996321	-501.044564
14_parent	-732.257591	0.286773	-732.241544	-732.302263
14_radical	-731.628969	0.27418	-731.613159	-731.672682
15_parent	-232.94022	0.120425	-232.933963	-232.968781
15_radical	-232.322969	0.107184	-232.316913	-232.351765
16_parent	-539.694329	0.214007	-539.683248	-539.729479
16_radical	-539.071747	0.200718	-539.060555	-539.109443
17_parent	-154.77015	0.078946	-154.764895	-154.795546
17_radical	-154.121036	0.065136	-154.115672	-154.147051
18_parent	-193.995413	0.107125	-193.988859	-194.023265
18_radical	-193.345482	0.093531	-193.338923	-193.373945
19_parent	-194.002454	0.106541	-193.996025	-194.02987
19_radical	-193.354795	0.092877	-193.348142	-193.383189
20_parent	-229.911553	0.084644	-229.905574	-229.938786
20_radical	-229.262408	0.071553	-229.25662	-229.290015
21_parent	-269.137723	0.113183	-269.130699	-269.166824
21_radical	-268.490335	0.099864	-268.483374	-268.519845
22_parent	-233.213687	0.134646	-233.205862	-233.243231
22_radical	-232.564267	0.120819	-232.556214	-232.595385
23_parent	-346.158714	0.13181	-346.150759	-346.190249
23_radical	-345.528849	0.117993	-345.52077	-345.560938
24_parent	-615.991621	0.239901	-615.978	-616.032826
24_radical	-615.360818	0.226224	-615.347097	-615.403182
25_parent	-467.407929	0.283048	-467.394479	-467.445328
25_radical	-466.761158	0.269705	-466.747657	-466.799394
26_parent	-467.400554	0.283646	-467.387335	-467.437783
26_radical	-466.750655	0.27068	-466.737462	-466.788488
27_radical	-232.023423	0.115128	-232.017501	-232.051888
27_parent	-231.376405	0.101624	-231.370561	-231.404621
28_parent	-307.157735	0.120647	-307.151525	-307.185516
28_radical	-306.50496	0.10698	-306.49859	-306.534163
29_parent	-174.122106	0.119696	-174.115456	-174.150015
29_radical	-173.477705	0.105921	-173.470959	-173.506304
30_parent	-252.573578	0.175824	-252.564246	-252.606175
30_radical	-251.929156	0.162067	-251.919745	-251.962449
31_parent	-291.799392	0.203877	-291.788694	-291.834297
31_radical	-291.154985	0.190114	-291.144206	-291.190596
32_parent	-370.25107	0.259971	-370.237623	-370.290548
32_radical	-369.606676	0.246203	-369.593147	-369.646875
33_parent	-291.793111	0.203386	-291.782428	-291.827995
33_radical	-291.149285	0.189737	-291.138435	-291.185121
34_parent	-409.463368	0.286738	-409.448697	-409.504167
34_radical	-408.820787	0.273563	-408.805978	-408.862377
35_parent	-213.350663	0.147347	-213.34276	-213.380406
35_radical	-212.705924	0.133777	-212.697948	-212.736337
36_parent	-291.785501	0.2027	-291.774961	-291.820221
36_radical	-291.142939	0.189286	-291.132223	-291.177814
37_parent	-326.286126	0.144122	-326.277969	-326.317871
37_radical	-325.661436	0.130582	-325.653278	-325.693185
38_parent	-596.12226	0.252014	-596.108299	-596.165013
38_radical	-595.497534	0.23858	-595.483476	-595.540289
39_parent	-405.837024	0.217003	-405.824107	-405.875685
39_radical	-405.210179	0.204331	-405.197307	-405.24957
40_parent	-290.624147	0.184788	-290.616109	-290.654655
40_radical	-289.981665	0.171343	-289.973528	-290.012952
41_parent	-212.151783	0.127817	-212.145851	-212.179912
41_radical	-211.509844	0.114041	-211.503869	-211.538106
42_parent	-369.060346	0.237856	-369.048909	-369.096049
42_radical	-368.420547	0.224491	-368.409209	-368.455889
43_parent	-251.386019	0.15687	-251.379441	-251.414695
43_radical	-250.741777	0.143571	-250.735068	-250.771157
44_parent	-287.289163	0.133229	-287.282833	-287.31766
44_radical	-286.643145	0.119751	-286.636656	-286.672364
45_parent	-267.419661	0.145893	-267.41324	-267.447535
45_radical	-266.773385	0.132407	-266.76681	-266.802634
46_parent	-328.642057	0.1922	-328.634456	-328.672767
46_radical	-327.987535	0.177774	-327.979793	-328.018695
47_parent	-344.667596	0.18069	-344.66025	-344.697954
47_radical	-344.012613	0.166734	-344.005248	-344.043295
48_parent	-557.439296	0.252797	-557.425072	-557.47899
48_radical_cis	-556.794277	0.23888	-556.779978	-556.834228
48_radical_trans	-556.794805	0.238893	-556.780494	-556.834789
49_parent	-745.804897	0.26767	-745.787893	-745.849035
49_radical_delta	-745.158405	0.25372	-745.141322	-745.202976
49_radical_alpha	-745.166501	0.254869	-745.149593	-745.210295
50_parent	-344.974842	0.10842	-344.967557	-345.005394
50_radical	-344.33173	0.096289	-344.324411	-344.363007
51_parent	-819.075546	0.251581	-819.059151	-819.117413
51_radical	-818.428576	0.237634	-818.411993	-818.471337
52_parent	-958.716548	0.028957	-958.712	-958.742737
52_radical	-958.065702	0.015394	-958.061062	-958.093018
53_parent	-1417.870223	0.019519	-1417.86476	-1417.899478
53_radical	-1417.22342	0.006901	-1417.217946	-1417.253312
54_parent	-552.499756	0.077987	-552.493078	-552.528142
54_radical	-551.839524	0.063998	-551.832674	-551.868588
55_parent	-192.819519	0.082397	-192.813158	-192.847822
55_radical	-192.167665	0.069289	-192.161622	-192.195998
56_parent	-132.526588	0.04477	-132.522033	-132.550601
56_radical	-131.875183	0.030682	-131.870613	-131.899434
H_atom	-0.499818	0	-0.497457	-0.510472
