# Supplementary material for: Bimodal Evans–Polanyi Relationships in Hydrogen Atom Transfer from C(sp3)–H Bonds to the Cumyloxyl Radical. A Combined Time-Resolved Kinetic and Computational Study
Source: J Am Chem Soc. 2021 Jul 26;143(30):11759–76. doi: 10.1021/jacs.1c05566 (PMC8343544; doi:10.1021/jacs.1c05566)
Supplement: Supplementary file 2 — ja1c05566_si_002.zip [file ja1c05566_si_002.zip › SI_khvsBDE/XYZ/1_parent.xyz]

17
0 1
C         2.560065   -0.323653    0.000004
C         1.283627    0.522422   -0.000012
H         3.455952    0.303319   -0.000008
H         2.606649   -0.969098   -0.882765
H         2.606649   -0.969065    0.882798
C         0.000000   -0.315308    0.000002
H         1.283085    1.182208   -0.876198
H         1.283084    1.182241    0.876151
C        -1.283627    0.522422    0.000012
H         0.000008   -0.976289    0.876784
H        -0.000008   -0.976294   -0.876777
C        -2.560066   -0.323653   -0.000006
H        -1.283082    1.182240   -0.876151
H        -1.283086    1.182210    0.876197
H        -2.606654   -0.969055   -0.882806
H        -3.455953    0.303319    0.000018
H        -2.606644   -0.969108    0.882757
