# Supplementary material for: Bimodal Evans–Polanyi Relationships in Hydrogen Atom Transfer from C(sp3)–H Bonds to the Cumyloxyl Radical. A Combined Time-Resolved Kinetic and Computational Study
Source: J Am Chem Soc. 2021 Jul 26;143(30):11759–76. doi: 10.1021/jacs.1c05566 (PMC8343544; doi:10.1021/jacs.1c05566)
Supplement: Supplementary file 2 — ja1c05566_si_002.zip [file ja1c05566_si_002.zip › SI_khvsBDE/XYZ/1_radical_C2.xyz]

16
0 2
C        -2.537431   -0.288885   -0.011063
C        -1.244465    0.527006   -0.083803
H        -3.417627    0.345738   -0.144926
H        -2.634671   -0.791958    0.956220
H        -2.563433   -1.059700   -0.787769
C         0.020526   -0.323264    0.101284
H        -1.261819    1.310567    0.682926
H        -1.187365    1.044298   -1.047993
C         1.293352    0.454288    0.049757
H         0.043234   -1.118623   -0.658828
H        -0.055739   -0.861452    1.065150
C         2.615436   -0.223004   -0.072322
H         1.267428    1.503214    0.330830
H         2.908428   -0.732021    0.862038
H         3.415397    0.481870   -0.312818
H         2.601649   -0.998780   -0.847946
