# Supplementary material for: Bimodal Evans–Polanyi Relationships in Hydrogen Atom Transfer from C(sp3)–H Bonds to the Cumyloxyl Radical. A Combined Time-Resolved Kinetic and Computational Study
Source: J Am Chem Soc. 2021 Jul 26;143(30):11759–76. doi: 10.1021/jacs.1c05566 (PMC8343544; doi:10.1021/jacs.1c05566)
Supplement: Supplementary file 2 — ja1c05566_si_002.zip [file ja1c05566_si_002.zip › SI_khvsBDE/XYZ/1_radical_C3.xyz]

16
0 2
C        -2.511427   -0.412817    0.094109
C        -1.304814    0.527570   -0.013708
H        -3.444497    0.147428    0.196543
H        -2.416465   -1.073200    0.960396
H        -2.597206   -1.042795   -0.796351
C         0.000001   -0.179306   -0.175314
H        -1.466882    1.217258   -0.862302
C         1.304803    0.527567   -0.013589
H         0.000018   -1.158206   -0.649872
C         2.511436   -0.412811    0.094051
H         1.261988    1.179631    0.870150
H         2.416485   -1.073363    0.960211
H         3.444493    0.147436    0.196600
H         2.597235   -1.042615   -0.796530
H         1.466846    1.217418   -0.862055
H        -1.262008    1.179794    0.869911
