# Supplementary material for: Bimodal Evans–Polanyi Relationships in Hydrogen Atom Transfer from C(sp3)–H Bonds to the Cumyloxyl Radical. A Combined Time-Resolved Kinetic and Computational Study
Source: J Am Chem Soc. 2021 Jul 26;143(30):11759–76. doi: 10.1021/jacs.1c05566 (PMC8343544; doi:10.1021/jacs.1c05566)
Supplement: Supplementary file 2 — ja1c05566_si_002.zip [file ja1c05566_si_002.zip › SI_khvsBDE/XYZ/10_parent.xyz]

15
0 1
C        -0.007283   -1.199041    1.202941
C        -0.007283    0.193879    1.200134
C        -0.004433    0.912366    0.000000
C        -0.007283    0.193879   -1.200134
C        -0.007283   -1.199041   -1.202941
C        -0.006385   -1.901682    0.000000
H        -0.011911   -1.735548    2.145537
H        -0.011856    0.732034    2.142975
H        -0.011856    0.732034   -2.142975
H        -0.011911   -1.735548   -2.145537
H        -0.009349   -2.985850    0.000000
C         0.028146    2.422279    0.000000
H         1.059139    2.793113    0.000000
H        -0.465717    2.831965   -0.884238
H        -0.465717    2.831965    0.884238
