# Supplementary material for: Bimodal Evans–Polanyi Relationships in Hydrogen Atom Transfer from C(sp3)–H Bonds to the Cumyloxyl Radical. A Combined Time-Resolved Kinetic and Computational Study
Source: J Am Chem Soc. 2021 Jul 26;143(30):11759–76. doi: 10.1021/jacs.1c05566 (PMC8343544; doi:10.1021/jacs.1c05566)
Supplement: Supplementary file 2 — ja1c05566_si_002.zip [file ja1c05566_si_002.zip › SI_khvsBDE/XYZ/10_radical.xyz]

14
0 2
C         0.000000    1.216472    0.251223
C         0.000000    0.000000    0.994136
C         0.000000   -1.216472    0.251223
C         0.000000   -1.209809   -1.131563
C         0.000000    0.000000   -1.836289
C         0.000000    1.209809   -1.131563
H         0.000000    2.157618    0.790848
H         0.000000   -2.157618    0.790848
H         0.000000   -2.149043   -1.673912
H         0.000000    0.000000   -2.920011
H         0.000000    2.149043   -1.673912
C         0.000000    0.000000    2.398038
H         0.000000   -0.927098    2.957448
H         0.000000    0.927098    2.957448
