# Supplementary material for: Bimodal Evans–Polanyi Relationships in Hydrogen Atom Transfer from C(sp3)–H Bonds to the Cumyloxyl Radical. A Combined Time-Resolved Kinetic and Computational Study
Source: J Am Chem Soc. 2021 Jul 26;143(30):11759–76. doi: 10.1021/jacs.1c05566 (PMC8343544; doi:10.1021/jacs.1c05566)
Supplement: Supplementary file 2 — ja1c05566_si_002.zip [file ja1c05566_si_002.zip › SI_khvsBDE/XYZ/11_parent.xyz]

18
0 1
C         0.270714   -1.200441   -0.182970
C         1.635504   -1.203366    0.096022
C         2.323241    0.000059    0.237263
C         1.635437    1.203424    0.095862
C         0.270646    1.200382   -0.183129
C        -0.433612   -0.000059   -0.325936
H        -0.255477   -2.143396   -0.297033
H         2.162824   -2.145620    0.198350
H         3.386131    0.000097    0.451195
H         2.162697    2.145725    0.198062
H        -0.255595    2.143293   -0.297319
C        -1.923132   -0.000109   -0.591930
H        -2.184509    0.876929   -1.192768
H        -2.184503   -0.877338   -1.192490
C        -2.763150    0.000091    0.697151
H        -3.832498    0.000047    0.467455
H        -2.546470   -0.882137    1.305413
H        -2.546486    0.882514    1.305136
