# Supplementary material for: Bimodal Evans–Polanyi Relationships in Hydrogen Atom Transfer from C(sp3)–H Bonds to the Cumyloxyl Radical. A Combined Time-Resolved Kinetic and Computational Study
Source: J Am Chem Soc. 2021 Jul 26;143(30):11759–76. doi: 10.1021/jacs.1c05566 (PMC8343544; doi:10.1021/jacs.1c05566)
Supplement: Supplementary file 2 — ja1c05566_si_002.zip [file ja1c05566_si_002.zip › SI_khvsBDE/XYZ/11_radical.xyz]

17
0 2
C         0.015116    1.056470    0.000000
C        -1.335702    1.363246    0.000004
C        -2.298120    0.348951    0.000002
C        -1.886227   -0.989181    0.000001
C        -0.540688   -1.307545   -0.000001
C         0.461296   -0.295287   -0.000007
H         0.743636    1.858541    0.000010
H        -1.648713    2.401893    0.000010
H        -3.353270    0.596361    0.000003
H        -2.626565   -1.781855    0.000003
H        -0.229471   -2.347202   -0.000002
C         1.830219   -0.645712   -0.000009
H         2.072545   -1.703501    0.000049
C         2.961280    0.331800   -0.000004
H         3.924751   -0.180245   -0.000391
H         2.936803    0.990044   -0.878684
H         2.937242    0.989519    0.879089
