# Supplementary material for: Bimodal Evans–Polanyi Relationships in Hydrogen Atom Transfer from C(sp3)–H Bonds to the Cumyloxyl Radical. A Combined Time-Resolved Kinetic and Computational Study
Source: J Am Chem Soc. 2021 Jul 26;143(30):11759–76. doi: 10.1021/jacs.1c05566 (PMC8343544; doi:10.1021/jacs.1c05566)
Supplement: Supplementary file 2 — ja1c05566_si_002.zip [file ja1c05566_si_002.zip › SI_khvsBDE/XYZ/12_parent.xyz]

21
0 1
C         0.750432   -1.274561   -0.000089
C         2.130414   -1.076699   -0.000075
C         2.650627    0.214331    0.000011
C         1.779496    1.302706    0.000084
C         0.402485    1.098899    0.000070
C        -0.136715   -0.194007   -0.000018
H         0.354786   -2.285580   -0.000158
H         2.797237   -1.932143   -0.000132
H         3.723249    0.372461    0.000022
H         2.173794    2.313157    0.000151
H        -0.258575    1.959220    0.000128
C        -1.641077   -0.426953   -0.000031
H        -1.793437   -1.512330   -0.000119
C        -2.309665    0.131270    1.269320
H        -3.378386   -0.103062    1.276738
H        -1.861334   -0.293143    2.171090
H        -2.207741    1.219033    1.326295
C        -2.309678    0.131476   -1.269283
H        -1.861358   -0.292790   -2.171128
H        -3.378399   -0.102853   -1.276728
H        -2.207755    1.219249   -1.326084
