# Supplementary material for: Bimodal Evans–Polanyi Relationships in Hydrogen Atom Transfer from C(sp3)–H Bonds to the Cumyloxyl Radical. A Combined Time-Resolved Kinetic and Computational Study
Source: J Am Chem Soc. 2021 Jul 26;143(30):11759–76. doi: 10.1021/jacs.1c05566 (PMC8343544; doi:10.1021/jacs.1c05566)
Supplement: Supplementary file 2 — ja1c05566_si_002.zip [file ja1c05566_si_002.zip › SI_khvsBDE/XYZ/12_radical.xyz]

20
0 2
C         0.562935    1.210561   -0.000031
C         1.948088    1.204694   -0.000021
C         2.656459    0.000000    0.000003
C         1.948088   -1.204694    0.000020
C         0.562935   -1.210560    0.000009
C        -0.186300    0.000000   -0.000022
H         0.043193    2.160324   -0.000049
H         2.485718    2.146941   -0.000032
H         3.740244    0.000000    0.000012
H         2.485717   -2.146941    0.000044
H         0.043192   -2.160323    0.000033
C        -1.613521    0.000000   -0.000029
C        -2.380180    1.292882    0.000044
H        -3.456432    1.114599   -0.000006
H        -2.148817    1.909347    0.878622
H        -2.148758    1.909482   -0.878422
C        -2.380179   -1.292883   -0.000009
H        -2.149031   -1.909250    0.878698
H        -3.456431   -1.114600   -0.000337
H        -2.148539   -1.909580   -0.878346
