# Supplementary material for: Bimodal Evans–Polanyi Relationships in Hydrogen Atom Transfer from C(sp3)–H Bonds to the Cumyloxyl Radical. A Combined Time-Resolved Kinetic and Computational Study
Source: J Am Chem Soc. 2021 Jul 26;143(30):11759–76. doi: 10.1021/jacs.1c05566 (PMC8343544; doi:10.1021/jacs.1c05566)
Supplement: Supplementary file 2 — ja1c05566_si_002.zip [file ja1c05566_si_002.zip › SI_khvsBDE/XYZ/13_parent.xyz]

25
0 1
C         0.000000   -0.000012    1.441183
C         1.278466   -0.053983    0.622018
C         2.274883    0.911996    0.781320
C         3.458329    0.851045    0.045462
C         3.661780   -0.182308   -0.863739
C         2.673856   -1.152559   -1.032866
C         1.494347   -1.086783   -0.298508
C        -1.278466    0.053973    0.622018
C        -1.494346    1.086786   -0.298493
C        -2.673854    1.152574   -1.032851
C        -3.661779    0.182322   -0.863738
C        -3.458330   -0.851044    0.045449
C        -2.274885   -0.912006    0.781306
H         0.041993    0.874073    2.099861
H        -0.041994   -0.874107    2.099846
H         2.125432    1.719733    1.490964
H         4.218818    1.611688    0.184407
H         4.580393   -0.232949   -1.437393
H         2.823435   -1.961460   -1.739684
H         0.727460   -1.840557   -0.443831
H        -0.727456    1.840560   -0.443805
H        -2.823432    1.961485   -1.739658
H        -4.580393    0.232972   -1.437391
H        -4.218821   -1.611688    0.184382
H        -2.125435   -1.719754    1.490940
