# Supplementary material for: Bimodal Evans–Polanyi Relationships in Hydrogen Atom Transfer from C(sp3)–H Bonds to the Cumyloxyl Radical. A Combined Time-Resolved Kinetic and Computational Study
Source: J Am Chem Soc. 2021 Jul 26;143(30):11759–76. doi: 10.1021/jacs.1c05566 (PMC8343544; doi:10.1021/jacs.1c05566)
Supplement: Supplementary file 2 — ja1c05566_si_002.zip [file ja1c05566_si_002.zip › SI_khvsBDE/XYZ/13_radical.xyz]

24
0 2
C        -0.000001    1.034690    0.000007
H        -0.000001    2.121507    0.000012
C         1.301848    0.435817    0.019480
C         1.567546   -0.907497    0.388913
C         2.421388    1.247802   -0.300315
C         2.862681   -1.404595    0.398981
H         0.756972   -1.544472    0.715161
C         3.710586    0.742191   -0.295012
H         2.251470    2.285526   -0.567872
C         3.942654   -0.592316    0.048131
H         3.035722   -2.433102    0.696645
H         4.542178    1.387560   -0.555824
H         4.951328   -0.988728    0.055824
C        -1.301849    0.435817   -0.019474
C        -2.421391    1.247801    0.300313
C        -1.567544   -0.907498   -0.388907
C        -3.710588    0.742191    0.295004
H        -2.251475    2.285526    0.567870
C        -2.862678   -1.404597   -0.398981
H        -0.756967   -1.544473   -0.715150
C        -3.942654   -0.592317   -0.048138
H        -4.542182    1.387559    0.555809
H        -3.035717   -2.433105   -0.696645
H        -4.951327   -0.988730   -0.055836
