# Supplementary material for: Bimodal Evans–Polanyi Relationships in Hydrogen Atom Transfer from C(sp3)–H Bonds to the Cumyloxyl Radical. A Combined Time-Resolved Kinetic and Computational Study
Source: J Am Chem Soc. 2021 Jul 26;143(30):11759–76. doi: 10.1021/jacs.1c05566 (PMC8343544; doi:10.1021/jacs.1c05566)
Supplement: Supplementary file 2 — ja1c05566_si_002.zip [file ja1c05566_si_002.zip › SI_khvsBDE/XYZ/14_parent.xyz]

35
0 1
C        -0.000001    0.000123    0.741661
H         0.000034    0.000102    1.837490
C         1.335254    0.622888    0.324845
C         1.857510    1.677815    1.083166
C         2.049066    0.196575   -0.798152
C         3.054257    2.292644    0.729208
H         1.315645    2.022286    1.958475
C         3.247440    0.813287   -1.157936
H         1.673886   -0.629361   -1.390624
C         3.754652    1.862369   -0.396948
H         3.442160    3.105172    1.333777
H         3.786817    0.466208   -2.032495
H         4.688928    2.337649   -0.673990
C        -0.128194   -1.467655    0.324841
C        -0.855353   -1.872980   -0.797370
C         0.525518   -2.447147    1.082436
C        -0.920198   -3.219180   -1.157144
H        -1.384115   -1.135367   -1.389225
C         0.459796   -3.790993    0.728531
H         1.095610   -2.149893    1.957126
C        -0.264035   -4.182708   -0.396885
H        -1.491267   -3.512979   -2.031107
H         0.970491   -4.532981    1.332534
H        -0.319366   -5.229466   -0.673929
C        -1.207075    0.845018    0.324943
C        -2.382232    0.768327    1.082462
C        -1.194545    1.677658   -0.797070
C        -3.513240    1.497104    0.728650
H        -2.409821    0.125808    1.957020
C        -2.328031    2.406874   -1.156752
H        -0.291349    1.766922   -1.388851
C        -3.490588    2.320063   -0.396593
H        -4.411203    1.425577    1.332570
H        -2.296958    3.048532   -2.030569
H        -4.369496    2.891307   -0.673576
