# Supplementary material for: Bimodal Evans–Polanyi Relationships in Hydrogen Atom Transfer from C(sp3)–H Bonds to the Cumyloxyl Radical. A Combined Time-Resolved Kinetic and Computational Study
Source: J Am Chem Soc. 2021 Jul 26;143(30):11759–76. doi: 10.1021/jacs.1c05566 (PMC8343544; doi:10.1021/jacs.1c05566)
Supplement: Supplementary file 2 — ja1c05566_si_002.zip [file ja1c05566_si_002.zip › SI_khvsBDE/XYZ/14_radical.xyz]

34
0 2
C         0.000490   -0.000971    0.000029
C        -1.461532    0.065988   -0.000677
C        -2.241661   -0.887769    0.690542
C        -2.150574    1.087889   -0.691844
C        -3.628784   -0.819382    0.692458
H        -1.744370   -1.672239    1.247390
C        -3.537987    1.146811   -0.694586
H        -1.583089    1.823749   -1.247865
C        -4.287594    0.195901   -0.001413
H        -4.199777   -1.557607    1.244804
H        -4.038692    1.934240   -1.247181
H        -5.370426    0.245643   -0.001828
C         0.788529    1.232307    0.000709
C         0.350491    2.384535    0.691553
C         2.017760    1.319882   -0.690203
C         1.102095    3.552216    0.694281
H        -0.578068    2.345085    1.247347
C         2.761468    2.492778   -0.692131
H         2.372277    0.461232   -1.246808
C         2.311410    3.616490    0.001418
H         0.747134    4.415363    1.246630
H         3.693992    2.533724   -1.244235
H         2.894945    4.529991    0.001828
C         0.673370   -1.299072    0.000020
C         0.127948   -2.411158   -0.680960
C         1.896533   -1.494405    0.680955
C         0.771158   -3.641649   -0.683163
H        -0.797844   -2.290699   -1.229893
C         2.531306   -2.729270    0.683084
H         2.331747   -0.668464    1.229900
C         1.975834   -3.811652   -0.000056
H         0.334504   -4.471868   -1.227468
H         3.461437   -2.851014    1.227359
H         2.474662   -4.773943   -0.000085
