# Supplementary material for: Bimodal Evans–Polanyi Relationships in Hydrogen Atom Transfer from C(sp3)–H Bonds to the Cumyloxyl Radical. A Combined Time-Resolved Kinetic and Computational Study
Source: J Am Chem Soc. 2021 Jul 26;143(30):11759–76. doi: 10.1021/jacs.1c05566 (PMC8343544; doi:10.1021/jacs.1c05566)
Supplement: Supplementary file 2 — ja1c05566_si_002.zip [file ja1c05566_si_002.zip › SI_khvsBDE/XYZ/15_parent.xyz]

14
0 1
C        -0.000009    0.665576    1.254505
C        -0.000009   -0.665576    1.254505
C        -0.000009   -0.665576   -1.254505
C        -0.000009    0.665576   -1.254505
H        -0.000025    1.202688    2.199305
H        -0.000025   -1.202688    2.199305
H        -0.000025   -1.202688   -2.199305
H        -0.000025    1.202688   -2.199305
C         0.000015    1.497501    0.000000
H        -0.869138    2.172318    0.000000
H         0.869209    2.172265    0.000000
C         0.000013   -1.497501    0.000000
H        -0.869140   -2.172316    0.000000
H         0.869207   -2.172267    0.000000
