# Supplementary material for: Bimodal Evans–Polanyi Relationships in Hydrogen Atom Transfer from C(sp3)–H Bonds to the Cumyloxyl Radical. A Combined Time-Resolved Kinetic and Computational Study
Source: J Am Chem Soc. 2021 Jul 26;143(30):11759–76. doi: 10.1021/jacs.1c05566 (PMC8343544; doi:10.1021/jacs.1c05566)
Supplement: Supplementary file 2 — ja1c05566_si_002.zip [file ja1c05566_si_002.zip › SI_khvsBDE/XYZ/15_radical.xyz]

13
0 2
C        -0.000008    0.739784    1.224756
C        -0.000008   -0.623103    1.255095
C        -0.000008   -0.623103   -1.255095
C        -0.000008    0.739784   -1.224756
H        -0.000023    1.294234    2.158125
H        -0.000024   -1.149444    2.203912
H        -0.000024   -1.149444   -2.203912
H        -0.000023    1.294234   -2.158125
C         0.000002    1.453963    0.000000
H         0.000011    2.536853    0.000000
C         0.000024   -1.446765    0.000000
H        -0.864896   -2.134944    0.000000
H         0.865020   -2.134856    0.000000
