# Supplementary material for: Bimodal Evans–Polanyi Relationships in Hydrogen Atom Transfer from C(sp3)–H Bonds to the Cumyloxyl Radical. A Combined Time-Resolved Kinetic and Computational Study
Source: J Am Chem Soc. 2021 Jul 26;143(30):11759–76. doi: 10.1021/jacs.1c05566 (PMC8343544; doi:10.1021/jacs.1c05566)
Supplement: Supplementary file 2 — ja1c05566_si_002.zip [file ja1c05566_si_002.zip › SI_khvsBDE/XYZ/16_parent.xyz]

26
0 1
C         3.555536    0.696434   -0.504836
C         2.407672    1.387731   -0.125479
C         1.256930    0.700885    0.264173
C         1.256930   -0.700885    0.264173
C         2.407672   -1.387731   -0.125479
C         3.555536   -0.696434   -0.504836
C         0.000000    1.427278    0.695435
C        -0.000000   -1.427278    0.695435
C        -1.256930   -0.700885    0.264173
C        -1.256930    0.700885    0.264173
C        -2.407672    1.387731   -0.125479
H        -2.403514    2.473298   -0.134724
C        -3.555536    0.696434   -0.504836
C        -3.555536   -0.696434   -0.504836
C        -2.407672   -1.387731   -0.125479
H         0.000000    1.513888    1.792937
H         4.442263    1.242499   -0.806750
H         2.403514    2.473298   -0.134724
H         2.403514   -2.473298   -0.134724
H         4.442263   -1.242499   -0.806750
H         0.000000   -2.450323    0.311101
H        -4.442263    1.242499   -0.806750
H        -4.442263   -1.242499   -0.806750
H        -2.403514   -2.473298   -0.134724
H        -0.000000   -1.513888    1.792937
H         0.000000    2.450323    0.311101
