# Supplementary material for: Bimodal Evans–Polanyi Relationships in Hydrogen Atom Transfer from C(sp3)–H Bonds to the Cumyloxyl Radical. A Combined Time-Resolved Kinetic and Computational Study
Source: J Am Chem Soc. 2021 Jul 26;143(30):11759–76. doi: 10.1021/jacs.1c05566 (PMC8343544; doi:10.1021/jacs.1c05566)
Supplement: Supplementary file 2 — ja1c05566_si_002.zip [file ja1c05566_si_002.zip › SI_khvsBDE/XYZ/16_radical.xyz]

25
0 2
C        -0.754190   -0.042707    3.684617
C        -1.420974   -0.000601    2.473848
C        -0.712537    0.030053    1.247730
C         0.707719    0.022667    1.282841
C         1.357752   -0.024065    2.512748
C         0.644585   -0.057102    3.710143
C        -1.395560    0.053950   -0.000000
C         1.507633    0.089567    0.000000
C         0.707719    0.022667   -1.282841
C        -0.712537    0.030053   -1.247730
C        -1.420974   -0.000601   -2.473848
H        -2.505759    0.005952   -2.448643
C        -0.754190   -0.042707   -3.684617
C         0.644585   -0.057102   -3.710143
C         1.357752   -0.024065   -2.512748
H        -1.314860   -0.066784    4.612364
H        -2.505759    0.005952    2.448643
H         2.443583   -0.032810    2.537523
H         1.173330   -0.093424    4.655633
H         2.089103    1.023046    0.000000
H        -1.314860   -0.066784   -4.612364
H         1.173330   -0.093424   -4.655633
H         2.443583   -0.032810   -2.537523
H         2.258017   -0.711233    0.000000
H        -2.480401    0.062274   -0.000000
