# Supplementary material for: Bimodal Evans–Polanyi Relationships in Hydrogen Atom Transfer from C(sp3)–H Bonds to the Cumyloxyl Radical. A Combined Time-Resolved Kinetic and Computational Study
Source: J Am Chem Soc. 2021 Jul 26;143(30):11759–76. doi: 10.1021/jacs.1c05566 (PMC8343544; doi:10.1021/jacs.1c05566)
Supplement: Supplementary file 2 — ja1c05566_si_002.zip [file ja1c05566_si_002.zip › SI_khvsBDE/XYZ/17_parent.xyz]

9
0 1
C        -1.173091    0.405972    0.000000
H        -1.138918    1.045778   -0.884926
H        -1.138918    1.045778    0.884926
H        -2.121855   -0.137761    0.000000
C        -0.000000   -0.556675   -0.000000
H        -0.047575   -1.204385    0.887601
H        -0.047575   -1.204385   -0.887601
O         1.198447    0.218207   -0.000000
H         1.945815   -0.386464   -0.000000
