# Supplementary material for: Bimodal Evans–Polanyi Relationships in Hydrogen Atom Transfer from C(sp3)–H Bonds to the Cumyloxyl Radical. A Combined Time-Resolved Kinetic and Computational Study
Source: J Am Chem Soc. 2021 Jul 26;143(30):11759–76. doi: 10.1021/jacs.1c05566 (PMC8343544; doi:10.1021/jacs.1c05566)
Supplement: Supplementary file 2 — ja1c05566_si_002.zip [file ja1c05566_si_002.zip › SI_khvsBDE/XYZ/17_radical.xyz]

8
0 2
C         1.227778   -0.163335    0.011221
H         2.033651    0.535239   -0.225331
H         1.291433   -1.009933   -0.680247
H         1.413598   -0.560717    1.022658
C        -0.091724    0.507288   -0.101016
H        -0.230529    1.526829    0.253828
O        -1.168243   -0.341331    0.022137
H        -1.978528    0.175519   -0.009229
