# Supplementary material for: Bimodal Evans–Polanyi Relationships in Hydrogen Atom Transfer from C(sp3)–H Bonds to the Cumyloxyl Radical. A Combined Time-Resolved Kinetic and Computational Study
Source: J Am Chem Soc. 2021 Jul 26;143(30):11759–76. doi: 10.1021/jacs.1c05566 (PMC8343544; doi:10.1021/jacs.1c05566)
Supplement: Supplementary file 2 — ja1c05566_si_002.zip [file ja1c05566_si_002.zip › SI_khvsBDE/XYZ/18_parent.xyz]

12
0 1
C        -0.521251    0.521541    0.000076
H        -0.408366    1.165686   -0.877780
H        -0.408419    1.165544    0.878037
C         0.617739   -0.486260    0.000067
H         0.540979   -1.131881    0.888211
H         0.540885   -1.131900   -0.888062
O         1.846486    0.237546   -0.000076
H         2.568204   -0.397300   -0.000024
C        -1.900793   -0.141094   -0.000055
H        -2.041648   -0.771869    0.883267
H        -2.696172    0.607932   -0.000040
H        -2.041519   -0.771694   -0.883529
