# Supplementary material for: Bimodal Evans–Polanyi Relationships in Hydrogen Atom Transfer from C(sp3)–H Bonds to the Cumyloxyl Radical. A Combined Time-Resolved Kinetic and Computational Study
Source: J Am Chem Soc. 2021 Jul 26;143(30):11759–76. doi: 10.1021/jacs.1c05566 (PMC8343544; doi:10.1021/jacs.1c05566)
Supplement: Supplementary file 2 — ja1c05566_si_002.zip [file ja1c05566_si_002.zip › SI_khvsBDE/XYZ/18_radical.xyz]

11
0 2
C         1.868187    0.155571   -0.082770
C         0.497117   -0.497773    0.122902
H         1.948486    0.588204   -1.083035
H         2.673539   -0.571904    0.041728
H         2.030424    0.958305    0.642260
C        -0.631769    0.466814   -0.034639
H         0.464302   -0.971690    1.120751
H         0.373684   -1.321553   -0.596577
O        -1.923915    0.000920   -0.022834
H        -0.569511    1.465449    0.384291
H        -1.930808   -0.901844   -0.359705
