# Supplementary material for: Bimodal Evans–Polanyi Relationships in Hydrogen Atom Transfer from C(sp3)–H Bonds to the Cumyloxyl Radical. A Combined Time-Resolved Kinetic and Computational Study
Source: J Am Chem Soc. 2021 Jul 26;143(30):11759–76. doi: 10.1021/jacs.1c05566 (PMC8343544; doi:10.1021/jacs.1c05566)
Supplement: Supplementary file 2 — ja1c05566_si_002.zip [file ja1c05566_si_002.zip › SI_khvsBDE/XYZ/19_parent.xyz]

12
0 1
C        -1.205732   -0.772281   -0.103421
H        -1.178540   -1.791389    0.293558
H        -1.224987   -0.822286   -1.195575
H        -2.140624   -0.311144    0.232484
C         0.002209    0.038657    0.365109
H        -0.005574    0.083697    1.465176
C         1.325440   -0.560607   -0.088976
H         1.359184   -0.612495   -1.180715
H         2.156204    0.062521    0.248307
H         1.457454   -1.567957    0.314014
O        -0.036212    1.368887   -0.165326
H        -0.864922    1.773340    0.109083
