# Supplementary material for: Bimodal Evans–Polanyi Relationships in Hydrogen Atom Transfer from C(sp3)–H Bonds to the Cumyloxyl Radical. A Combined Time-Resolved Kinetic and Computational Study
Source: J Am Chem Soc. 2021 Jul 26;143(30):11759–76. doi: 10.1021/jacs.1c05566 (PMC8343544; doi:10.1021/jacs.1c05566)
Supplement: Supplementary file 2 — ja1c05566_si_002.zip [file ja1c05566_si_002.zip › SI_khvsBDE/XYZ/19_radical.xyz]

11
0 2
C         1.232504   -0.764172    0.033026
H         1.144807   -1.775031   -0.371454
H         1.447996   -0.856916    1.112879
H         2.111655   -0.300095   -0.430818
C        -0.008765    0.027035   -0.226623
C        -1.360191   -0.547158    0.025783
H        -1.574460   -0.639819    1.104879
H        -2.134891    0.094185   -0.402198
H        -1.450032   -1.542831   -0.414715
O         0.041238    1.379514    0.059272
H         0.943737    1.690169   -0.065866
