# Supplementary material for: Bimodal Evans–Polanyi Relationships in Hydrogen Atom Transfer from C(sp3)–H Bonds to the Cumyloxyl Radical. A Combined Time-Resolved Kinetic and Computational Study
Source: J Am Chem Soc. 2021 Jul 26;143(30):11759–76. doi: 10.1021/jacs.1c05566 (PMC8343544; doi:10.1021/jacs.1c05566)
Supplement: Supplementary file 2 — ja1c05566_si_002.zip [file ja1c05566_si_002.zip › SI_khvsBDE/XYZ/2_parent.xyz]

20
0 1
C        -2.192745    0.033858   -0.000009
H        -3.044688    0.719520   -0.000173
H        -2.289427   -0.602527    0.883457
H        -2.289525   -0.603069   -0.883073
C        -0.878218    0.822491   -0.000334
H        -0.863142    1.483721    0.874896
H        -0.863157    1.483005   -0.876105
C         0.436508   -0.000776   -0.000004
C         0.529056   -0.885167   -1.257522
H         1.488687   -1.410187   -1.290532
H        -0.259538   -1.641681   -1.281352
H         0.446561   -0.284251   -2.168969
C         1.616589    0.989848   -0.000491
H         1.590837    1.634992    0.883487
H         2.574554    0.460534   -0.000250
H         1.590820    1.634155   -0.885079
C         0.529141   -0.884001    1.258326
H         1.488774   -1.408991    1.291753
H         0.446708   -0.282244    2.169223
H        -0.259450   -1.640495    1.282918
