# Supplementary material for: Bimodal Evans–Polanyi Relationships in Hydrogen Atom Transfer from C(sp3)–H Bonds to the Cumyloxyl Radical. A Combined Time-Resolved Kinetic and Computational Study
Source: J Am Chem Soc. 2021 Jul 26;143(30):11759–76. doi: 10.1021/jacs.1c05566 (PMC8343544; doi:10.1021/jacs.1c05566)
Supplement: Supplementary file 2 — ja1c05566_si_002.zip [file ja1c05566_si_002.zip › SI_khvsBDE/XYZ/2_radical.xyz]

19
0 2
C         1.548695   -0.700747   -0.806051
C         0.417352   -0.011873   -0.016916
H         2.518401   -0.247969   -0.577384
H         1.607915   -1.764554   -0.555971
H         1.380086   -0.618165   -1.883458
C        -0.890855   -0.698867   -0.326696
C        -2.228851   -0.091164   -0.066131
H        -0.845954   -1.764387   -0.534329
H        -3.034474   -0.770064   -0.353883
H        -2.378099    0.154467    0.998046
H        -2.375801    0.847816   -0.614365
C         0.373788    1.483961   -0.394710
H         0.151855    1.614621   -1.457874
H        -0.385186    2.023681    0.177733
H         1.339016    1.957201   -0.190927
C         0.718454   -0.136656    1.501128
H         0.781645   -1.185990    1.802389
H         1.671395    0.344874    1.746356
H        -0.062306    0.340541    2.099931
