# Supplementary material for: Bimodal Evans–Polanyi Relationships in Hydrogen Atom Transfer from C(sp3)–H Bonds to the Cumyloxyl Radical. A Combined Time-Resolved Kinetic and Computational Study
Source: J Am Chem Soc. 2021 Jul 26;143(30):11759–76. doi: 10.1021/jacs.1c05566 (PMC8343544; doi:10.1021/jacs.1c05566)
Supplement: Supplementary file 2 — ja1c05566_si_002.zip [file ja1c05566_si_002.zip › SI_khvsBDE/XYZ/20_parent.xyz]

10
0 1
C        -0.736408    0.571878    0.268897
C         0.682641    0.608946   -0.266721
O        -1.427339   -0.578481   -0.189812
H        -1.292507    1.444672   -0.081777
H        -0.704205    0.605296    1.367724
H        -0.842538   -1.321899   -0.000373
O         1.324029   -0.574454    0.222342
H         1.199837    1.514328    0.080275
H         0.655101    0.611324   -1.363618
H         2.133397   -0.715189   -0.275530
