# Supplementary material for: Bimodal Evans–Polanyi Relationships in Hydrogen Atom Transfer from C(sp3)–H Bonds to the Cumyloxyl Radical. A Combined Time-Resolved Kinetic and Computational Study
Source: J Am Chem Soc. 2021 Jul 26;143(30):11759–76. doi: 10.1021/jacs.1c05566 (PMC8343544; doi:10.1021/jacs.1c05566)
Supplement: Supplementary file 2 — ja1c05566_si_002.zip [file ja1c05566_si_002.zip › SI_khvsBDE/XYZ/20_radical.xyz]

9
0 2
C         0.734561    0.577611   -0.265042
C        -0.678061    0.646656    0.198094
O         1.445000   -0.527462    0.101889
H         1.346257    1.459622   -0.407404
H         0.791831   -1.222864    0.273348
O        -1.338262   -0.611620   -0.037360
H        -1.202671    1.485295   -0.274854
H        -0.752521    0.779772    1.287884
H        -1.375792   -0.734764   -0.993516
