# Supplementary material for: Bimodal Evans–Polanyi Relationships in Hydrogen Atom Transfer from C(sp3)–H Bonds to the Cumyloxyl Radical. A Combined Time-Resolved Kinetic and Computational Study
Source: J Am Chem Soc. 2021 Jul 26;143(30):11759–76. doi: 10.1021/jacs.1c05566 (PMC8343544; doi:10.1021/jacs.1c05566)
Supplement: Supplementary file 2 — ja1c05566_si_002.zip [file ja1c05566_si_002.zip › SI_khvsBDE/XYZ/21_parent.xyz]

13
0 1
C        -1.285315    0.476216    0.174556
C         0.029738    1.041851   -0.343699
C         1.265702    0.403515    0.298327
H         0.031598    2.121316   -0.150936
H         0.084084    0.901306   -1.428126
O        -1.309454   -0.936097   -0.090315
H        -2.132135    0.969044   -0.320109
H        -1.366605    0.660255    1.255204
H        -2.087001   -1.317181    0.327314
O         1.489857   -0.928485   -0.134324
H         1.172699    0.456422    1.396433
H         2.158696    0.971358    0.024071
H         0.634690   -1.375357   -0.081842
