# Supplementary material for: Bimodal Evans–Polanyi Relationships in Hydrogen Atom Transfer from C(sp3)–H Bonds to the Cumyloxyl Radical. A Combined Time-Resolved Kinetic and Computational Study
Source: J Am Chem Soc. 2021 Jul 26;143(30):11759–76. doi: 10.1021/jacs.1c05566 (PMC8343544; doi:10.1021/jacs.1c05566)
Supplement: Supplementary file 2 — ja1c05566_si_002.zip [file ja1c05566_si_002.zip › SI_khvsBDE/XYZ/21_radical.xyz]

12
0 2
C        -1.225684    0.463740   -0.266492
C         0.061119    1.076015    0.284115
C         1.300842    0.409210   -0.222812
H         0.002042    1.027770    1.386112
H         0.086070    2.136289    0.014918
O        -1.278056   -0.905200    0.181826
H        -1.217338    0.504483   -1.362257
H        -2.100146    1.012236    0.104437
H        -1.993292   -1.357001   -0.275230
O         1.474902   -0.926698    0.006626
H         2.239167    0.949181   -0.273275
H         0.591071   -1.311563    0.128804
