# Supplementary material for: Bimodal Evans–Polanyi Relationships in Hydrogen Atom Transfer from C(sp3)–H Bonds to the Cumyloxyl Radical. A Combined Time-Resolved Kinetic and Computational Study
Source: J Am Chem Soc. 2021 Jul 26;143(30):11759–76. doi: 10.1021/jacs.1c05566 (PMC8343544; doi:10.1021/jacs.1c05566)
Supplement: Supplementary file 2 — ja1c05566_si_002.zip [file ja1c05566_si_002.zip › SI_khvsBDE/XYZ/22_parent.xyz]

15
0 1
C         0.000000    2.377828    0.416908
H         0.884929    2.358832    1.057062
H        -0.884929    2.358832    1.057062
H         0.000000    3.313270   -0.149099
C         0.000000    1.185420   -0.522512
H        -0.886687    1.207888   -1.175841
H         0.886687    1.207888   -1.175841
C         0.000000   -1.185420   -0.522512
H         0.886687   -1.207888   -1.175841
H        -0.886687   -1.207888   -1.175841
C         0.000000   -2.377828    0.416908
H        -0.884929   -2.358832    1.057062
H         0.000000   -3.313270   -0.149099
H         0.884929   -2.358832    1.057062
O         0.000000    0.000000    0.255070
