# Supplementary material for: Bimodal Evans–Polanyi Relationships in Hydrogen Atom Transfer from C(sp3)–H Bonds to the Cumyloxyl Radical. A Combined Time-Resolved Kinetic and Computational Study
Source: J Am Chem Soc. 2021 Jul 26;143(30):11759–76. doi: 10.1021/jacs.1c05566 (PMC8343544; doi:10.1021/jacs.1c05566)
Supplement: Supplementary file 2 — ja1c05566_si_002.zip [file ja1c05566_si_002.zip › SI_khvsBDE/XYZ/22_radical.xyz]

14
0 2
C         2.348560   -0.413993    0.035409
H         2.342155   -1.096409   -0.817231
H         2.306363   -1.008180    0.950950
H         3.288723    0.143679    0.026412
C         1.170810    0.538546   -0.037374
H         1.169458    1.227180    0.818821
H         1.204547    1.140410   -0.953910
C        -1.192855    0.484297   -0.061971
H        -1.153752    1.485007    0.367834
O        -0.031941   -0.232709   -0.023949
C        -2.430282   -0.335778    0.014267
H        -2.558391   -0.816257    0.998036
H        -3.310718    0.284384   -0.169675
H        -2.410258   -1.136565   -0.731627
