# Supplementary material for: Bimodal Evans–Polanyi Relationships in Hydrogen Atom Transfer from C(sp3)–H Bonds to the Cumyloxyl Radical. A Combined Time-Resolved Kinetic and Computational Study
Source: J Am Chem Soc. 2021 Jul 26;143(30):11759–76. doi: 10.1021/jacs.1c05566 (PMC8343544; doi:10.1021/jacs.1c05566)
Supplement: Supplementary file 2 — ja1c05566_si_002.zip [file ja1c05566_si_002.zip › SI_khvsBDE/XYZ/23_parent.xyz]

16
0 1
O         2.768946   -0.452875   -0.271796
C         1.922951    0.556153    0.267904
H         2.190414    0.611324    1.327551
H         2.143336    1.539239   -0.170682
C         0.443843    0.256877    0.122895
C        -0.482282    1.293508   -0.019071
C        -0.019345   -1.061747    0.156442
C        -1.845301    1.021601   -0.115018
H        -0.134233    2.321397   -0.059002
C        -1.380795   -1.336130    0.053726
H         0.698443   -1.867430    0.258010
C        -2.298396   -0.295451   -0.079229
H        -2.551804    1.836792   -0.226140
H        -1.726306   -2.363814    0.080433
H        -3.358279   -0.509411   -0.159051
H         2.542803   -0.553957   -1.202643
