# Supplementary material for: Bimodal Evans–Polanyi Relationships in Hydrogen Atom Transfer from C(sp3)–H Bonds to the Cumyloxyl Radical. A Combined Time-Resolved Kinetic and Computational Study
Source: J Am Chem Soc. 2021 Jul 26;143(30):11759–76. doi: 10.1021/jacs.1c05566 (PMC8343544; doi:10.1021/jacs.1c05566)
Supplement: Supplementary file 2 — ja1c05566_si_002.zip [file ja1c05566_si_002.zip › SI_khvsBDE/XYZ/23_radical.xyz]

15
0 2
O        -2.895321    0.310261   -0.000027
C        -1.873682   -0.581381   -0.000012
H        -2.225694   -1.603774    0.000115
C        -0.505854   -0.258587   -0.000022
C         0.462274   -1.305240    0.000043
C        -0.017517    1.079574   -0.000083
C         1.814598   -1.026404    0.000079
H         0.120089   -2.334865    0.000062
C         1.342302    1.341475   -0.000038
H        -0.704936    1.921039   -0.000212
C         2.273085    0.298522    0.000052
H         2.528081   -1.843285    0.000120
H         1.685847    2.370302   -0.000078
H         3.335125    0.511913    0.000107
H        -2.547177    1.208832   -0.000016
