# Supplementary material for: Bimodal Evans–Polanyi Relationships in Hydrogen Atom Transfer from C(sp3)–H Bonds to the Cumyloxyl Radical. A Combined Time-Resolved Kinetic and Computational Study
Source: J Am Chem Soc. 2021 Jul 26;143(30):11759–76. doi: 10.1021/jacs.1c05566 (PMC8343544; doi:10.1021/jacs.1c05566)
Supplement: Supplementary file 2 — ja1c05566_si_002.zip [file ja1c05566_si_002.zip › SI_khvsBDE/XYZ/24_parent.xyz]

29
0 1
O        -0.000000   -0.000000    1.724632
C        -0.000000    1.196717    0.950644
C         1.328316    1.486823    0.277237
C        -0.000000   -1.196717    0.950644
C         2.529923    1.258904    0.956041
C         1.373611    2.020069   -1.012399
C        -1.328316   -1.486823    0.277237
C         3.749029    1.562861    0.357583
C         2.593285    2.333198   -1.611111
C        -1.373611   -2.020069   -1.012399
C        -2.529923   -1.258904    0.956041
C         3.784382    2.105000   -0.927067
C        -2.593285   -2.333198   -1.611111
C        -3.749029   -1.562861    0.357583
C        -3.784382   -2.105000   -0.927067
H        -0.802898    1.177721    0.203101
H        -0.235562    1.989942    1.666021
H         0.802898   -1.177721    0.203101
H         0.235562   -1.989942    1.666021
H         2.498443    0.832671    1.952447
H         0.448254    2.189920   -1.554281
H         4.673538    1.379851    0.894315
H         2.612232    2.746615   -2.613501
H        -0.448254   -2.189920   -1.554281
H        -2.498443   -0.832671    1.952447
H         4.734393    2.343230   -1.392195
H        -2.612232   -2.746615   -2.613501
H        -4.673538   -1.379851    0.894315
H        -4.734393   -2.343230   -1.392195
