# Supplementary material for: Bimodal Evans–Polanyi Relationships in Hydrogen Atom Transfer from C(sp3)–H Bonds to the Cumyloxyl Radical. A Combined Time-Resolved Kinetic and Computational Study
Source: J Am Chem Soc. 2021 Jul 26;143(30):11759–76. doi: 10.1021/jacs.1c05566 (PMC8343544; doi:10.1021/jacs.1c05566)
Supplement: Supplementary file 2 — ja1c05566_si_002.zip [file ja1c05566_si_002.zip › SI_khvsBDE/XYZ/24_radical.xyz]

28
0 2
O        -0.060377    1.358516    0.223456
C        -0.715670    0.503357   -0.602566
C        -2.037218    0.121129   -0.309671
C         1.260422    1.732971   -0.179970
C        -2.736314    0.617024    0.825442
C        -2.718724   -0.789197   -1.164134
C         2.282032    0.626300   -0.021115
C        -4.037641    0.217943    1.078303
C        -4.018736   -1.175953   -0.895242
C         3.327142    0.498168   -0.938143
C         2.218982   -0.252255    1.064543
C        -4.692903   -0.678526    0.227030
C         4.302343   -0.483338   -0.769605
C         3.187149   -1.238250    1.228664
C         4.233652   -1.354411    0.314418
H        -0.173223    0.119293   -1.459031
H         1.242871    2.091100   -1.216320
H         1.509674    2.580516    0.462713
H        -2.235102    1.313213    1.485686
H        -2.204813   -1.181708   -2.035730
H        -4.554649    0.607672    1.948865
H        -4.518717   -1.871643   -1.560561
H         3.379268    1.167377   -1.791555
H         1.401404   -0.166307    1.770848
H        -5.711661   -0.984800    0.433405
H         5.108260   -0.572400   -1.489476
H         3.125318   -1.917307    2.071700
H         4.987294   -2.122885    0.444096
