# Supplementary material for: Bimodal Evans–Polanyi Relationships in Hydrogen Atom Transfer from C(sp3)–H Bonds to the Cumyloxyl Radical. A Combined Time-Resolved Kinetic and Computational Study
Source: J Am Chem Soc. 2021 Jul 26;143(30):11759–76. doi: 10.1021/jacs.1c05566 (PMC8343544; doi:10.1021/jacs.1c05566)
Supplement: Supplementary file 2 — ja1c05566_si_002.zip [file ja1c05566_si_002.zip › SI_khvsBDE/XYZ/25_parent.xyz]

31
0 1
C        -0.398792    1.256094   -0.022713
C         0.401961    0.000003   -0.430260
C        -0.398839   -1.256052   -0.022688
H         0.450411    0.000024   -1.530209
C         1.894432   -0.000026    0.052237
C        -1.815852   -1.260257   -0.619942
H        -0.466828   -1.311807    1.071504
H         0.116617   -2.166267   -0.335832
C        -2.608916    0.000006   -0.252062
H        -2.369293   -2.140085   -0.279238
H        -1.746447   -1.325465   -1.712862
C        -1.815851    1.260271   -0.619883
H         0.116638    2.166255   -0.336050
H        -0.466663    1.311997    1.071484
H        -1.746472    1.325528   -1.712803
H        -2.369282    2.140088   -0.279133
H        -3.561580    0.000028   -0.787961
O        -2.990965   -0.000030    1.129809
C         2.013371   -0.001001    1.589370
C         2.621417    1.244468   -0.500122
C         2.621856   -1.243513   -0.501798
H        -2.190803    0.000034    1.663679
H         1.550330    0.883322    2.035051
H         3.066805   -0.000504    1.885508
H         1.551486   -0.886516    2.033865
H         2.520412   -1.308960   -1.590037
H         2.242473   -2.172633   -0.071222
H         3.689985   -1.191493   -0.271063
H         2.519448    1.311734   -1.588203
H         3.689662    1.192201   -0.269987
H         2.242100    2.172807   -0.067801
