# Supplementary material for: Bimodal Evans–Polanyi Relationships in Hydrogen Atom Transfer from C(sp3)–H Bonds to the Cumyloxyl Radical. A Combined Time-Resolved Kinetic and Computational Study
Source: J Am Chem Soc. 2021 Jul 26;143(30):11759–76. doi: 10.1021/jacs.1c05566 (PMC8343544; doi:10.1021/jacs.1c05566)
Supplement: Supplementary file 2 — ja1c05566_si_002.zip [file ja1c05566_si_002.zip › SI_khvsBDE/XYZ/25_radical.xyz]

30
0 2
C         0.314395   -1.251325    0.239044
C        -0.417312    0.003023   -0.285205
C         0.307523    1.258524    0.245465
H        -0.302188    0.005960   -1.380362
C        -1.964948   -0.004622   -0.029374
C         1.785985    1.294537   -0.177516
H         0.253406    1.275395    1.339472
H        -0.179095    2.168237   -0.111756
C         2.479400    0.016156    0.146280
H         2.306281    2.129175    0.303620
H         1.846625    1.486601   -1.265850
C         1.793930   -1.270727   -0.183067
H        -0.164226   -2.163150   -0.123546
H         0.261529   -1.273928    1.332822
H         1.856184   -1.461236   -1.272616
H         2.307077   -2.114532    0.299033
O         3.848210    0.082258   -0.008027
C        -2.309622   -0.011194    1.473186
C        -2.598746   -1.248025   -0.689259
C        -2.607930    1.238798   -0.680129
H         4.218953   -0.794503    0.139139
H        -1.914657   -0.896410    1.978409
H        -3.395426   -0.014410    1.610127
H        -1.918633    0.872019    1.984689
H        -2.343791    1.311973   -1.740166
H        -2.303560    2.166976   -0.192085
H        -3.698326    1.179407   -0.613238
H        -2.334679   -1.311016   -1.750000
H        -3.689527   -1.197575   -0.621601
H        -2.287672   -2.177927   -0.208428
