# Supplementary material for: Bimodal Evans–Polanyi Relationships in Hydrogen Atom Transfer from C(sp3)–H Bonds to the Cumyloxyl Radical. A Combined Time-Resolved Kinetic and Computational Study
Source: J Am Chem Soc. 2021 Jul 26;143(30):11759–76. doi: 10.1021/jacs.1c05566 (PMC8343544; doi:10.1021/jacs.1c05566)
Supplement: Supplementary file 2 — ja1c05566_si_002.zip [file ja1c05566_si_002.zip › SI_khvsBDE/XYZ/26_parent.xyz]

31
0 1
C         2.312276    0.008065    0.572019
C         1.443543    1.264240    0.547293
C         0.476019    1.263968   -0.646331
C        -0.427808    0.009247   -0.779395
C         0.456662   -1.259436   -0.642604
C         1.442446   -1.253615    0.539144
O         3.175377    0.082940   -0.572718
C        -1.777322    0.000288    0.033015
C        -1.624101   -0.241899    1.547958
C        -2.517319    1.339543   -0.170044
C        -2.684872   -1.113281   -0.536805
H         2.923156    0.005986    1.486204
H         2.097835    2.139262    0.488332
H         0.906239    1.333473    1.497781
H         1.088064    1.313317   -1.551885
H        -0.121784    2.177211   -0.637177
H        -0.770663    0.017645   -1.821977
H        -0.157138   -2.162638   -0.600646
H         1.048553   -1.339576   -1.559898
H         0.917169   -1.331930    1.495167
H         2.088343   -2.139247    0.476551
H         3.707868   -0.718144   -0.594349
H        -0.994479    0.511248    2.026175
H        -2.605968   -0.198507    2.030475
H        -1.203522   -1.226710    1.762961
H        -2.018792    2.168428    0.337686
H        -2.598123    1.593885   -1.231740
H        -3.532138    1.274174    0.233814
H        -2.869562   -0.963697   -1.605155
H        -3.653745   -1.112575   -0.028291
H        -2.251475   -2.107855   -0.407782
