# Supplementary material for: Bimodal Evans–Polanyi Relationships in Hydrogen Atom Transfer from C(sp3)–H Bonds to the Cumyloxyl Radical. A Combined Time-Resolved Kinetic and Computational Study
Source: J Am Chem Soc. 2021 Jul 26;143(30):11759–76. doi: 10.1021/jacs.1c05566 (PMC8343544; doi:10.1021/jacs.1c05566)
Supplement: Supplementary file 2 — ja1c05566_si_002.zip [file ja1c05566_si_002.zip › SI_khvsBDE/XYZ/26_radical.xyz]

30
0 2
C        -2.271564   -0.020982    0.531672
C        -1.470210   -1.284014    0.497942
C        -0.451966   -1.274389   -0.676580
C         0.417509    0.008084   -0.793232
C        -0.494672    1.259334   -0.678365
C        -1.470702    1.249927    0.526272
O        -3.364595   -0.073644   -0.322105
C         1.752251    0.010973    0.044701
C         2.463007    1.373198   -0.099251
C         1.576641   -0.287121    1.547202
C         2.696352   -1.061583   -0.544358
H        -2.140975   -2.140665    0.389348
H        -0.950365   -1.400894    1.452225
H        -1.031187   -1.363096   -1.601937
H         0.175659   -2.168136   -0.625720
H         0.778756    0.024550   -1.829798
H         0.094712    2.178688   -0.681728
H        -1.108553    1.290024   -1.586070
H        -0.919884    1.339313    1.466989
H        -2.128541    2.127017    0.471943
H        -3.778306    0.795772   -0.345167
H         1.935978    2.172441    0.427415
H         3.471310    1.317269    0.321785
H         2.558330    1.665979   -1.149834
H         0.919526    0.432123    2.040323
H         1.176563   -1.288394    1.719741
H         2.548347   -0.236429    2.049036
H         2.277808   -2.067805   -0.468151
H         3.650788   -1.064298   -0.009375
H         2.906909   -0.864861   -1.600203
