# Supplementary material for: Bimodal Evans–Polanyi Relationships in Hydrogen Atom Transfer from C(sp3)–H Bonds to the Cumyloxyl Radical. A Combined Time-Resolved Kinetic and Computational Study
Source: J Am Chem Soc. 2021 Jul 26;143(30):11759–76. doi: 10.1021/jacs.1c05566 (PMC8343544; doi:10.1021/jacs.1c05566)
Supplement: Supplementary file 2 — ja1c05566_si_002.zip [file ja1c05566_si_002.zip › SI_khvsBDE/XYZ/27_parent.xyz]

13
0 1
C         0.732834    0.995186    0.228222
C        -0.732837    0.995182   -0.228225
C        -1.167074   -0.429012    0.132385
O         0.000001   -1.251929   -0.000005
C         1.167077   -0.429010   -0.132379
H         1.340330    1.759487   -0.260545
H         0.792690    1.151623    1.309552
H        -1.340335    1.759485    0.260538
H        -0.792694    1.151612   -1.309555
H        -1.531663   -0.479524    1.167257
H        -1.948017   -0.820905   -0.524874
H         1.948012   -0.820899    0.524892
H         1.531679   -0.479525   -1.167245
