# Supplementary material for: Bimodal Evans–Polanyi Relationships in Hydrogen Atom Transfer from C(sp3)–H Bonds to the Cumyloxyl Radical. A Combined Time-Resolved Kinetic and Computational Study
Source: J Am Chem Soc. 2021 Jul 26;143(30):11759–76. doi: 10.1021/jacs.1c05566 (PMC8343544; doi:10.1021/jacs.1c05566)
Supplement: Supplementary file 2 — ja1c05566_si_002.zip [file ja1c05566_si_002.zip › SI_khvsBDE/XYZ/27_radical.xyz]

12
0 2
C        -1.115130    0.449766    0.175090
O        -0.835734   -0.930923   -0.120313
C         0.513667   -1.132806    0.045830
C         1.261606    0.167643    0.135009
C         0.162247    1.199484   -0.212115
H        -1.999064    0.735622   -0.395026
H        -1.331523    0.550011    1.245885
H         0.876075   -2.057784   -0.381607
H         1.656161    0.344910    1.145242
H         2.115682    0.219009   -0.548050
H         0.271071    2.146649    0.318904
H         0.163124    1.404434   -1.285732
