# Supplementary material for: Bimodal Evans–Polanyi Relationships in Hydrogen Atom Transfer from C(sp3)–H Bonds to the Cumyloxyl Radical. A Combined Time-Resolved Kinetic and Computational Study
Source: J Am Chem Soc. 2021 Jul 26;143(30):11759–76. doi: 10.1021/jacs.1c05566 (PMC8343544; doi:10.1021/jacs.1c05566)
Supplement: Supplementary file 2 — ja1c05566_si_002.zip [file ja1c05566_si_002.zip › SI_khvsBDE/XYZ/28_parent.xyz]

14
0 1
C         0.228354    0.726700    1.172656
C        -0.228354   -0.726700    1.172656
C        -0.228354   -0.726700   -1.172656
C         0.228354    0.726700   -1.172656
H         0.185577   -1.270269    2.024710
H         1.327072    0.767533    1.224128
H        -0.185577    1.270269    2.024710
H         0.185577   -1.270269   -2.024710
H        -1.327072   -0.767533   -1.224128
H         1.327072    0.767533   -1.224128
H        -0.185577    1.270269   -2.024710
H        -1.327072   -0.767533    1.224128
O        -0.228354    1.395291    0.000000
O         0.228354   -1.395291    0.000000
