# Supplementary material for: Bimodal Evans–Polanyi Relationships in Hydrogen Atom Transfer from C(sp3)–H Bonds to the Cumyloxyl Radical. A Combined Time-Resolved Kinetic and Computational Study
Source: J Am Chem Soc. 2021 Jul 26;143(30):11759–76. doi: 10.1021/jacs.1c05566 (PMC8343544; doi:10.1021/jacs.1c05566)
Supplement: Supplementary file 2 — ja1c05566_si_002.zip [file ja1c05566_si_002.zip › SI_khvsBDE/XYZ/28_radical.xyz]

13
0 2
C         1.410938   -0.008441    0.107450
C         0.633260    1.245380   -0.142244
C        -1.382843    0.033295   -0.196781
C        -0.597917   -1.185473    0.260472
H         1.653163   -0.114503    1.185522
H         2.353844    0.010014   -0.442303
H        -2.362321    0.085805    0.281118
H        -1.507632    0.007196   -1.285082
H        -0.530396   -1.198796    1.359666
H        -1.087254   -2.103475   -0.071414
H         1.089795    2.214946    0.023016
O         0.702080   -1.174438   -0.311749
O        -0.700808    1.248219    0.158762
