# Supplementary material for: Bimodal Evans–Polanyi Relationships in Hydrogen Atom Transfer from C(sp3)–H Bonds to the Cumyloxyl Radical. A Combined Time-Resolved Kinetic and Computational Study
Source: J Am Chem Soc. 2021 Jul 26;143(30):11759–76. doi: 10.1021/jacs.1c05566 (PMC8343544; doi:10.1021/jacs.1c05566)
Supplement: Supplementary file 2 — ja1c05566_si_002.zip [file ja1c05566_si_002.zip › SI_khvsBDE/XYZ/29_parent.xyz]

13
0 1
C        -1.928820    0.132014    0.018863
H        -2.079102    0.836195   -0.805478
H        -2.063199    0.684620    0.954141
H        -2.722172   -0.617608   -0.038795
C        -0.544604   -0.517126   -0.053601
H        -0.438547   -1.244735    0.761461
H        -0.433534   -1.080510   -0.985224
C         0.598403    0.494128    0.033561
H         0.490004    1.078682    0.963633
H         0.508832    1.206450   -0.794395
N         1.897549   -0.178182   -0.094884
H         2.648107    0.505545   -0.095956
H         2.056896   -0.775458    0.711862
