# Supplementary material for: Bimodal Evans–Polanyi Relationships in Hydrogen Atom Transfer from C(sp3)–H Bonds to the Cumyloxyl Radical. A Combined Time-Resolved Kinetic and Computational Study
Source: J Am Chem Soc. 2021 Jul 26;143(30):11759–76. doi: 10.1021/jacs.1c05566 (PMC8343544; doi:10.1021/jacs.1c05566)
Supplement: Supplementary file 2 — ja1c05566_si_002.zip [file ja1c05566_si_002.zip › SI_khvsBDE/XYZ/29_radical.xyz]

12
0 2
C        -1.892640   -0.169468   -0.106525
H        -2.057936   -0.990904    0.597288
H        -1.947557   -0.582338   -1.117281
H        -2.712412    0.542829    0.017649
C        -0.534743    0.496774    0.141206
H        -0.408724    1.336516   -0.558043
H        -0.534611    0.954673    1.146765
C         0.611984   -0.450310   -0.011086
H         0.525887   -1.443516    0.421424
N         1.909450    0.082383    0.013326
H         2.639209   -0.582492   -0.206952
H         2.022388    0.926573   -0.535699
