# Supplementary material for: Bimodal Evans–Polanyi Relationships in Hydrogen Atom Transfer from C(sp3)–H Bonds to the Cumyloxyl Radical. A Combined Time-Resolved Kinetic and Computational Study
Source: J Am Chem Soc. 2021 Jul 26;143(30):11759–76. doi: 10.1021/jacs.1c05566 (PMC8343544; doi:10.1021/jacs.1c05566)
Supplement: Supplementary file 2 — ja1c05566_si_002.zip [file ja1c05566_si_002.zip › SI_khvsBDE/XYZ/3_parent.xyz]

20
0 1
C        -0.231913    0.740682    0.000000
H        -1.331850    0.734069    0.000000
C         0.231913   -0.740682    0.000000
H         1.331850   -0.734069    0.000000
C        -0.231913   -1.499769    1.253858
H         0.181473   -1.080774    2.173054
H        -1.324533   -1.483053    1.338318
H         0.077501   -2.547688    1.204441
C        -0.231913   -1.499769   -1.253858
H         0.181473   -1.080774   -2.173054
H         0.077501   -2.547688   -1.204441
H        -1.324533   -1.483053   -1.338318
C         0.231913    1.499769   -1.253858
H        -0.181473    1.080774   -2.173054
H        -0.077501    2.547688   -1.204441
H         1.324533    1.483053   -1.338318
C         0.231913    1.499769    1.253858
H        -0.181473    1.080774    2.173054
H         1.324533    1.483053    1.338318
H        -0.077501    2.547688    1.204441
