# Supplementary material for: Bimodal Evans–Polanyi Relationships in Hydrogen Atom Transfer from C(sp3)–H Bonds to the Cumyloxyl Radical. A Combined Time-Resolved Kinetic and Computational Study
Source: J Am Chem Soc. 2021 Jul 26;143(30):11759–76. doi: 10.1021/jacs.1c05566 (PMC8343544; doi:10.1021/jacs.1c05566)
Supplement: Supplementary file 2 — ja1c05566_si_002.zip [file ja1c05566_si_002.zip › SI_khvsBDE/XYZ/3_radical.xyz]

19
0 2
C        -0.696419   -0.315417   -0.357589
H        -0.715011   -1.003810   -1.212603
C         0.734494    0.139719   -0.191855
C         1.075792    1.285988    0.709968
H         0.323828    2.078486    0.689000
H         1.173744    0.969658    1.763424
H         2.038255    1.730437    0.435277
C         1.834110   -0.814005   -0.541121
H         1.563685   -1.457639   -1.383878
H         2.758344   -0.285293   -0.799308
H         2.089543   -1.482979    0.299870
C        -1.675412    0.829011   -0.673957
H        -1.338669    1.411468   -1.535678
H        -2.668398    0.430374   -0.901346
H        -1.785184    1.512219    0.173127
C        -1.188028   -1.116746    0.873682
H        -0.535532   -1.968982    1.081424
H        -1.211926   -0.484484    1.766595
H        -2.199898   -1.500756    0.709332
