# Supplementary material for: Bimodal Evans–Polanyi Relationships in Hydrogen Atom Transfer from C(sp3)–H Bonds to the Cumyloxyl Radical. A Combined Time-Resolved Kinetic and Computational Study
Source: J Am Chem Soc. 2021 Jul 26;143(30):11759–76. doi: 10.1021/jacs.1c05566 (PMC8343544; doi:10.1021/jacs.1c05566)
Supplement: Supplementary file 2 — ja1c05566_si_002.zip [file ja1c05566_si_002.zip › SI_khvsBDE/XYZ/30_parent.xyz]

19
0 1
C         3.200799   -0.218971    0.015503
C         1.874429    0.545048   -0.026055
H         3.289784   -0.903189   -0.834184
H         3.285416   -0.815609    0.929306
H         4.055839    0.461885   -0.016300
C         0.645690   -0.370744    0.016925
H         1.834046    1.158543   -0.934013
H         1.830381    1.246426    0.815986
C        -0.684615    0.387263   -0.031976
H         0.686095   -0.983590    0.926974
H         0.692721   -1.074189   -0.824664
C        -1.909047   -0.526339    0.020734
H        -0.744765    0.990208   -0.944398
H        -0.730266    1.093724    0.808146
N        -3.146020    0.258049   -0.089404
H        -1.856429   -1.146726    0.931930
H        -1.877159   -1.217066   -0.829210
H        -3.254971    0.844805    0.733306
H        -3.952083   -0.359111   -0.107834
