# Supplementary material for: Bimodal Evans–Polanyi Relationships in Hydrogen Atom Transfer from C(sp3)–H Bonds to the Cumyloxyl Radical. A Combined Time-Resolved Kinetic and Computational Study
Source: J Am Chem Soc. 2021 Jul 26;143(30):11759–76. doi: 10.1021/jacs.1c05566 (PMC8343544; doi:10.1021/jacs.1c05566)
Supplement: Supplementary file 2 — ja1c05566_si_002.zip [file ja1c05566_si_002.zip › SI_khvsBDE/XYZ/30_radical.xyz]

18
0 2
C        -3.151041   -0.243274   -0.087565
C        -1.837220    0.527426    0.069738
H        -3.250800   -1.015400    0.681822
H        -3.203728   -0.740084   -1.061437
H        -4.016665    0.419922   -0.005985
C        -0.596422   -0.364797   -0.041317
H        -1.828412    1.040234    1.039115
H        -1.783814    1.315834   -0.691095
C         0.725345    0.397264    0.121373
H        -0.597462   -0.876965   -1.010760
H        -0.650700   -1.153397    0.720206
C         1.927741   -0.484456    0.011572
H         0.715275    0.930161    1.090104
H         0.781033    1.188331   -0.642327
N         3.188458    0.129834   -0.030870
H         1.914295   -1.446960    0.515608
H         3.236153    0.938249   -0.640025
H         3.955195   -0.501739   -0.221935
