# Supplementary material for: Bimodal Evans–Polanyi Relationships in Hydrogen Atom Transfer from C(sp3)–H Bonds to the Cumyloxyl Radical. A Combined Time-Resolved Kinetic and Computational Study
Source: J Am Chem Soc. 2021 Jul 26;143(30):11759–76. doi: 10.1021/jacs.1c05566 (PMC8343544; doi:10.1021/jacs.1c05566)
Supplement: Supplementary file 2 — ja1c05566_si_002.zip [file ja1c05566_si_002.zip › SI_khvsBDE/XYZ/31_parent.xyz]

22
0 1
C        -3.827108   -0.339843   -0.010373
C        -2.546337    0.498979    0.022435
H        -4.719735    0.291148    0.017712
H        -3.875465   -1.021490    0.844669
H        -3.878559   -0.947436   -0.919306
C        -1.267341   -0.345110   -0.015446
H        -2.540790    1.121643    0.925406
H        -2.543981    1.194692   -0.825461
C         0.019862    0.486516    0.017805
H        -1.272333   -0.967894   -0.919230
H        -1.270166   -1.042256    0.832615
C         1.295994   -0.360047   -0.028068
H         0.024359    1.107411    0.923110
H         0.019199    1.184850   -0.829167
C         2.579216    0.469480    0.015111
H         1.313025   -0.972491   -0.935944
H         1.296156   -1.061641    0.817320
N         3.760352   -0.397142   -0.091600
H         2.570799    1.098800    0.921662
H         2.591662    1.154429   -0.840012
H         3.831601   -0.983860    0.735256
H         4.606057    0.164231   -0.116214
