# Supplementary material for: Bimodal Evans–Polanyi Relationships in Hydrogen Atom Transfer from C(sp3)–H Bonds to the Cumyloxyl Radical. A Combined Time-Resolved Kinetic and Computational Study
Source: J Am Chem Soc. 2021 Jul 26;143(30):11759–76. doi: 10.1021/jacs.1c05566 (PMC8343544; doi:10.1021/jacs.1c05566)
Supplement: Supplementary file 2 — ja1c05566_si_002.zip [file ja1c05566_si_002.zip › SI_khvsBDE/XYZ/31_radical.xyz]

21
0 2
C         3.781187   -0.313608    0.004966
C         2.490930    0.505043   -0.095674
H         4.666333    0.318364   -0.108703
H         3.821953   -1.084483   -0.771072
H         3.855257   -0.817443    0.973861
C         1.221832   -0.340647    0.058999
H         2.462266    1.024378   -1.061264
H         2.496089    1.289947    0.670406
C        -0.072920    0.471879   -0.044346
H         1.249767   -0.859218    1.026151
H         1.218401   -1.127625   -0.706704
C        -1.343155   -0.373662    0.118075
H        -0.108386    0.987578   -1.011115
H        -0.067658    1.258388    0.721067
C        -2.599351    0.430522    0.015726
H        -1.296464   -0.909370    1.084138
H        -1.350770   -1.163057   -0.649300
N        -3.818735   -0.262199   -0.026591
H        -2.645495    1.389606    0.524347
H        -3.816801   -1.069224   -0.639435
H        -4.624478    0.320388   -0.212709
