# Supplementary material for: Bimodal Evans–Polanyi Relationships in Hydrogen Atom Transfer from C(sp3)–H Bonds to the Cumyloxyl Radical. A Combined Time-Resolved Kinetic and Computational Study
Source: J Am Chem Soc. 2021 Jul 26;143(30):11759–76. doi: 10.1021/jacs.1c05566 (PMC8343544; doi:10.1021/jacs.1c05566)
Supplement: Supplementary file 2 — ja1c05566_si_002.zip [file ja1c05566_si_002.zip › SI_khvsBDE/XYZ/32_parent.xyz]

28
0 1
C         2.553343   -0.358260   -0.010665
C         1.267650    0.475834    0.014263
C        -0.012577   -0.366713   -0.014345
H         1.266665    1.163747   -0.841164
H         1.264521    1.108274    0.911560
C        -1.298017    0.468188    0.012110
H        -0.011495   -1.055482    0.840333
H        -0.010796   -0.997919   -0.912086
C        -2.575923   -0.376112   -0.025308
H        -1.296459    1.158764   -0.841169
H        -1.300676    1.097315    0.911698
C        -3.857387    0.456370    0.011664
H        -2.576796   -1.070308    0.826183
H        -2.594998   -0.996411   -0.927799
N        -5.040441   -0.408722   -0.086900
H        -3.868997    1.134127   -0.849190
H        -5.112103   -0.988539    0.744795
H        -5.885002    0.154217   -0.115169
C         3.834304    0.483431    0.016956
H         2.557257   -0.991149   -0.907681
H         2.555709   -1.046192    0.844938
C         5.113380   -0.358263   -0.008142
H         3.830846    1.115537    0.913312
H         3.832548    1.170261   -0.838163
H         5.161227   -1.030768    0.854138
H         6.007322    0.271170    0.012249
H         5.162738   -0.975729   -0.910551
H        -3.847060    1.093291    0.912868
