# Supplementary material for: Bimodal Evans–Polanyi Relationships in Hydrogen Atom Transfer from C(sp3)–H Bonds to the Cumyloxyl Radical. A Combined Time-Resolved Kinetic and Computational Study
Source: J Am Chem Soc. 2021 Jul 26;143(30):11759–76. doi: 10.1021/jacs.1c05566 (PMC8343544; doi:10.1021/jacs.1c05566)
Supplement: Supplementary file 2 — ja1c05566_si_002.zip [file ja1c05566_si_002.zip › SI_khvsBDE/XYZ/32_radical.xyz]

27
0 2
C         2.499516   -0.351254   -0.034913
C         1.208235    0.470503    0.046245
C        -0.066333   -0.373303   -0.068313
H         1.211975    1.228687   -0.747574
H         1.191024    1.024335    0.993817
C        -1.355521    0.450420    0.017130
H        -0.068866   -1.132694    0.724531
H        -0.050579   -0.925375   -1.016827
C        -2.631825   -0.392781   -0.105160
H        -1.352261    1.209585   -0.775390
H        -1.379909    0.999850    0.965461
C        -3.882561    0.421855   -0.021120
H        -2.637560   -1.154588    0.689650
H        -2.596057   -0.962482   -1.052071
N        -5.105441   -0.261779    0.055665
H        -5.102638   -1.046950    0.696275
H        -5.906265    0.331667    0.228307
C         3.774661    0.492039    0.078591
H         2.517317   -0.905697   -0.982324
H         2.497097   -1.109360    0.759219
C         5.059405   -0.337309   -0.003364
H         3.757373    1.045691    1.025251
H         3.777752    1.249055   -0.715069
H         5.102237   -1.080468    0.799130
H         5.948999    0.293042    0.080652
H         5.122617   -0.875528   -0.954373
H        -3.927634    1.362661   -0.562899
