# Supplementary material for: Bimodal Evans–Polanyi Relationships in Hydrogen Atom Transfer from C(sp3)–H Bonds to the Cumyloxyl Radical. A Combined Time-Resolved Kinetic and Computational Study
Source: J Am Chem Soc. 2021 Jul 26;143(30):11759–76. doi: 10.1021/jacs.1c05566 (PMC8343544; doi:10.1021/jacs.1c05566)
Supplement: Supplementary file 2 — ja1c05566_si_002.zip [file ja1c05566_si_002.zip › SI_khvsBDE/XYZ/33_parent.xyz]

22
0 1
C         3.774741   -0.281938   -0.025653
C         2.467771    0.514662   -0.044949
H         3.869956   -0.871548    0.891471
H         4.642836    0.379494   -0.085278
H         3.828088   -0.974668   -0.871251
C         1.225120   -0.371304    0.043175
H         2.399338    1.113738   -0.958267
H         2.461032    1.224526    0.792154
C        -3.774743   -0.281942   -0.025502
C        -2.467778    0.514651   -0.045346
H        -4.642839    0.379434   -0.085759
H        -3.870041   -0.870789    0.892103
H        -3.828018   -0.975375   -0.870530
C        -1.225124   -0.371254    0.043428
H        -2.461050    1.225108    0.791253
H        -2.399325    1.113088   -0.959078
N         0.000000    0.419915   -0.036301
H         1.276791   -0.986091    0.962288
H         1.223521   -1.076510   -0.797015
H        -1.223393   -1.076903   -0.796389
H        -1.276923   -0.985574    0.962845
H         0.000108    1.105416    0.714646
