# Supplementary material for: Bimodal Evans–Polanyi Relationships in Hydrogen Atom Transfer from C(sp3)–H Bonds to the Cumyloxyl Radical. A Combined Time-Resolved Kinetic and Computational Study
Source: J Am Chem Soc. 2021 Jul 26;143(30):11759–76. doi: 10.1021/jacs.1c05566 (PMC8343544; doi:10.1021/jacs.1c05566)
Supplement: Supplementary file 2 — ja1c05566_si_002.zip [file ja1c05566_si_002.zip › SI_khvsBDE/XYZ/33_radical.xyz]

21
0 2
C        -3.762383    0.353302    0.093190
C        -2.506308   -0.508428   -0.078569
H        -3.730073    0.908056    1.034552
H        -4.667712   -0.259353    0.086377
H        -3.849431    1.081980   -0.718609
C        -1.247309    0.299902   -0.084080
H        -2.600775   -1.100916   -1.006474
H        -2.461497   -1.248754    0.733414
C         3.750320    0.284182    0.015302
C         2.436772   -0.496603   -0.074299
H         4.611803   -0.376185   -0.110700
H         3.853033    0.782370    0.984135
H         3.806888    1.053775   -0.760608
C         1.206064    0.392008    0.106173
H         2.426936   -1.282020    0.692204
H         2.361634   -1.005661   -1.040418
N        -0.028771   -0.374433   -0.013169
H        -1.220340    1.216327   -0.668622
H         1.192224    1.162149   -0.672919
H         1.265681    0.922647    1.070794
H        -0.049914   -1.179560    0.602758
