# Supplementary material for: Bimodal Evans–Polanyi Relationships in Hydrogen Atom Transfer from C(sp3)–H Bonds to the Cumyloxyl Radical. A Combined Time-Resolved Kinetic and Computational Study
Source: J Am Chem Soc. 2021 Jul 26;143(30):11759–76. doi: 10.1021/jacs.1c05566 (PMC8343544; doi:10.1021/jacs.1c05566)
Supplement: Supplementary file 2 — ja1c05566_si_002.zip [file ja1c05566_si_002.zip › SI_khvsBDE/XYZ/34_parent.xyz]

31
0 1
N         0.000007   -0.372804    0.026773
C         1.219180   -1.122785    0.330927
C         2.458996   -0.595811   -0.398095
C         3.706711   -1.434487   -0.105919
C        -1.219145   -1.122812    0.330930
C        -2.458968   -0.595847   -0.398077
C        -3.706668   -1.434557   -0.105924
C        -0.000014    0.990695    0.581199
C        -0.000064    2.093782   -0.485210
C        -0.000033    3.499423    0.122159
H         1.056893   -2.159867    0.020715
H         1.423304   -1.150151    1.419925
H         2.647668    0.444169   -0.111548
H         2.248130   -0.588758   -1.472327
H         4.578712   -1.045371   -0.637701
H         3.567576   -2.475062   -0.415781
H         3.944593   -1.437139    0.962432
H        -1.423256   -1.150223    1.419931
H        -1.056833   -2.159877    0.020678
H        -2.248110   -0.588762   -1.472311
H        -2.647660    0.444123   -0.111505
H        -4.578716   -1.045343   -0.637559
H        -3.944453   -1.437380    0.962449
H        -3.567578   -2.475084   -0.415967
H         0.873994    1.124630    1.233221
H        -0.874013    1.124593    1.233235
H        -0.874481    1.962266   -1.130102
H         0.874279    1.962260   -1.130200
H        -0.000009    4.268264   -0.654772
H         0.882663    3.663342    0.748918
H        -0.882725    3.663387    0.748910
