# Supplementary material for: Bimodal Evans–Polanyi Relationships in Hydrogen Atom Transfer from C(sp3)–H Bonds to the Cumyloxyl Radical. A Combined Time-Resolved Kinetic and Computational Study
Source: J Am Chem Soc. 2021 Jul 26;143(30):11759–76. doi: 10.1021/jacs.1c05566 (PMC8343544; doi:10.1021/jacs.1c05566)
Supplement: Supplementary file 2 — ja1c05566_si_002.zip [file ja1c05566_si_002.zip › SI_khvsBDE/XYZ/34_radical.xyz]

30
0 2
N         0.047443   -0.389675    0.150847
C         1.337132   -1.021017    0.423770
C         2.487972   -0.458747   -0.417883
C         3.818541   -1.155883   -0.118776
C        -1.073908   -1.223852    0.124360
C        -2.420025   -0.718557   -0.297202
C        -3.520694   -1.756662   -0.045358
C        -0.100473    0.987728    0.631165
C        -0.277947    2.029679   -0.482065
C        -0.420649    3.450336    0.071582
H         1.233995   -2.088176    0.212766
H         1.589109   -0.936664    1.494197
H         2.591450    0.616039   -0.234231
H         2.231065   -0.569317   -1.476409
H         4.626428   -0.744235   -0.728705
H         3.760556   -2.228864   -0.326756
H         4.103100   -1.037923    0.931454
H        -0.839736   -2.252062   -0.136166
H        -2.425254   -0.448800   -1.370174
H        -2.676353    0.205287    0.234089
H        -4.495808   -1.387238   -0.373673
H        -3.586420   -2.004446    1.017326
H        -3.316748   -2.683765   -0.590000
H         0.789515    1.242475    1.216985
H        -0.946138    1.043398    1.328027
H        -1.157026    1.772080   -1.079828
H         0.579973    1.973928   -1.159640
H        -0.544019    4.178617   -0.733808
H         0.461071    3.743710    0.650526
H        -1.290547    3.535528    0.730532
