# Supplementary material for: Bimodal Evans–Polanyi Relationships in Hydrogen Atom Transfer from C(sp3)–H Bonds to the Cumyloxyl Radical. A Combined Time-Resolved Kinetic and Computational Study
Source: J Am Chem Soc. 2021 Jul 26;143(30):11759–76. doi: 10.1021/jacs.1c05566 (PMC8343544; doi:10.1021/jacs.1c05566)
Supplement: Supplementary file 2 — ja1c05566_si_002.zip [file ja1c05566_si_002.zip › SI_khvsBDE/XYZ/35_parent.xyz]

16
0 1
C         1.735835   -0.792162    0.024731
C         0.473489   -0.002181   -0.342175
H         1.674550   -1.828049   -0.322688
H         1.887303   -0.812940    1.109675
H         2.626360   -0.342927   -0.423697
C        -0.774199   -0.684226    0.239527
N        -2.013772   -0.023169   -0.190097
H        -0.806919   -1.715236   -0.127353
H        -0.663738   -0.744270    1.337036
C         0.586517    1.460277    0.107191
H         0.356269   -0.012717   -1.432410
H         0.656000    1.532285    1.199169
H        -0.275076    2.046797   -0.221958
H         1.480186    1.931435   -0.311859
H        -2.156638    0.833443    0.335312
H        -2.811741   -0.615878    0.013813
