# Supplementary material for: Bimodal Evans–Polanyi Relationships in Hydrogen Atom Transfer from C(sp3)–H Bonds to the Cumyloxyl Radical. A Combined Time-Resolved Kinetic and Computational Study
Source: J Am Chem Soc. 2021 Jul 26;143(30):11759–76. doi: 10.1021/jacs.1c05566 (PMC8343544; doi:10.1021/jacs.1c05566)
Supplement: Supplementary file 2 — ja1c05566_si_002.zip [file ja1c05566_si_002.zip › SI_khvsBDE/XYZ/35_radical.xyz]

15
0 2
C         0.708386   -1.434488    0.147471
C         0.428828    0.014921   -0.315181
H        -0.159726   -2.072115   -0.033833
H         0.923183   -1.458886    1.220699
H         1.568552   -1.860578   -0.380005
C        -0.820256    0.578025    0.297622
N        -2.048628    0.022202   -0.092305
H        -0.783477    0.905757    1.333799
C         1.633001    0.924471   -0.033089
H         0.281038   -0.017444   -1.406515
H         1.815574    0.998613    1.044380
H         1.462677    1.934714   -0.413245
H         2.542214    0.530442   -0.495943
H        -2.148986   -0.102913   -1.093102
H        -2.860407    0.489423    0.288958
