# Supplementary material for: Bimodal Evans–Polanyi Relationships in Hydrogen Atom Transfer from C(sp3)–H Bonds to the Cumyloxyl Radical. A Combined Time-Resolved Kinetic and Computational Study
Source: J Am Chem Soc. 2021 Jul 26;143(30):11759–76. doi: 10.1021/jacs.1c05566 (PMC8343544; doi:10.1021/jacs.1c05566)
Supplement: Supplementary file 2 — ja1c05566_si_002.zip [file ja1c05566_si_002.zip › SI_khvsBDE/XYZ/36_parent.xyz]

22
0 1
N        -0.000002   -0.369251   -0.199346
C         0.000004    1.025790   -0.655010
C         0.000009    2.121359    0.427008
H        -0.869183    1.163424   -1.302712
H         0.869193    1.163416   -1.302711
H         0.000014    3.107784   -0.046014
H        -0.883266    2.065069    1.068798
H         0.883284    2.065061    1.068798
C         1.213329   -0.776447    0.512888
C         2.480098   -0.697899   -0.340184
H         1.065640   -1.818178    0.813374
H         1.367031   -0.209472    1.449833
H         3.315898   -1.161801    0.190715
H         2.333447   -1.226980   -1.285259
H         2.770252    0.330985   -0.566254
C        -1.213335   -0.776439    0.512889
C        -2.480104   -0.697889   -0.340184
H        -1.367035   -0.209462    1.449832
H        -1.065651   -1.818170    0.813377
H        -3.315906   -1.161788    0.190716
H        -2.770256    0.330995   -0.566256
H        -2.333455   -1.226972   -1.285259
