# Supplementary material for: Bimodal Evans–Polanyi Relationships in Hydrogen Atom Transfer from C(sp3)–H Bonds to the Cumyloxyl Radical. A Combined Time-Resolved Kinetic and Computational Study
Source: J Am Chem Soc. 2021 Jul 26;143(30):11759–76. doi: 10.1021/jacs.1c05566 (PMC8343544; doi:10.1021/jacs.1c05566)
Supplement: Supplementary file 2 — ja1c05566_si_002.zip [file ja1c05566_si_002.zip › SI_khvsBDE/XYZ/36_radical.xyz]

21
0 2
N         0.003472   -0.256670    0.498744
C        -0.810378   -1.108053   -0.247656
C        -2.296664   -0.939167   -0.258720
H        -0.416706   -2.115965   -0.330913
H        -2.744348   -1.708842   -0.891507
H        -2.755193   -1.035765    0.741713
H        -2.618380    0.029955   -0.657856
C        -0.379536    1.134881    0.703311
C        -0.251488    2.059448   -0.519760
H         0.228145    1.526229    1.525063
H        -1.415561    1.153364    1.053491
H        -0.654445    3.050015   -0.286308
H         0.789416    2.184275   -0.825296
H        -0.805266    1.655923   -1.370443
C         1.409645   -0.619905    0.631833
C         2.265838   -0.502102   -0.639647
H         1.447800   -1.656796    0.986183
H         1.839859   -0.002649    1.426678
H         3.275253   -0.880009   -0.449400
H         1.828438   -1.086646   -1.452083
H         2.352183    0.532984   -0.976700
