# Supplementary material for: Bimodal Evans–Polanyi Relationships in Hydrogen Atom Transfer from C(sp3)–H Bonds to the Cumyloxyl Radical. A Combined Time-Resolved Kinetic and Computational Study
Source: J Am Chem Soc. 2021 Jul 26;143(30):11759–76. doi: 10.1021/jacs.1c05566 (PMC8343544; doi:10.1021/jacs.1c05566)
Supplement: Supplementary file 2 — ja1c05566_si_002.zip [file ja1c05566_si_002.zip › SI_khvsBDE/XYZ/37_parent.xyz]

17
0 1
C        -1.398456   -1.338288   -0.056100
C        -2.317014   -0.299374    0.085539
C        -0.037306   -1.064152   -0.163589
C         0.426804    0.254504   -0.128568
C        -0.500753    1.288827    0.022270
C        -1.863502    1.017114    0.124899
H        -1.743511   -2.366323   -0.083461
H        -3.376487   -0.514291    0.170169
H         0.685168   -1.865172   -0.262899
H        -0.153095    2.316887    0.063178
H        -2.568953    1.832421    0.242937
C         1.903799    0.564631   -0.285696
N         2.750010   -0.478431    0.303328
H         2.092750    1.573958    0.112534
H         2.142418    0.607984   -1.355453
H         2.665079   -0.467846    1.315393
H         3.725129   -0.308174    0.081774
