# Supplementary material for: Bimodal Evans–Polanyi Relationships in Hydrogen Atom Transfer from C(sp3)–H Bonds to the Cumyloxyl Radical. A Combined Time-Resolved Kinetic and Computational Study
Source: J Am Chem Soc. 2021 Jul 26;143(30):11759–76. doi: 10.1021/jacs.1c05566 (PMC8343544; doi:10.1021/jacs.1c05566)
Supplement: Supplementary file 2 — ja1c05566_si_002.zip [file ja1c05566_si_002.zip › SI_khvsBDE/XYZ/37_radical.xyz]

16
0 2
C         1.356333    1.343627   -0.010330
C         2.292502    0.306665    0.026317
C        -0.003116    1.076031   -0.039683
C        -0.486676   -0.263652   -0.026053
C         0.487061   -1.303049   -0.002484
C         1.838880   -1.019844    0.024643
H         1.695470    2.374231   -0.025336
H         3.353553    0.524732    0.048137
H        -0.699499    1.905007   -0.105009
H         0.150603   -2.335053    0.000820
H         2.555045   -1.834489    0.045177
C        -1.859601   -0.587056   -0.025168
N        -2.880369    0.347488   -0.024498
H        -2.169813   -1.621401   -0.102760
H        -2.680014    1.238681    0.407990
H        -3.795062   -0.000463    0.219010
