# Supplementary material for: Bimodal Evans–Polanyi Relationships in Hydrogen Atom Transfer from C(sp3)–H Bonds to the Cumyloxyl Radical. A Combined Time-Resolved Kinetic and Computational Study
Source: J Am Chem Soc. 2021 Jul 26;143(30):11759–76. doi: 10.1021/jacs.1c05566 (PMC8343544; doi:10.1021/jacs.1c05566)
Supplement: Supplementary file 2 — ja1c05566_si_002.zip [file ja1c05566_si_002.zip › SI_khvsBDE/XYZ/38_parent.xyz]

30
0 1
N         0.000036   -0.470743    0.248512
C         1.221556   -1.181071    0.625145
C         2.469616   -0.425140    0.219153
C         2.574263    0.952516    0.442365
C         3.732298    1.640982    0.093330
C         4.806256    0.963630   -0.483504
C         4.710992   -0.406203   -0.712664
C         3.548110   -1.092659   -0.366085
H         0.000168   -0.304161   -0.754235
H         1.205439   -1.298734    1.716745
H         1.734129    1.477079    0.881633
H         3.798282    2.708710    0.272228
H         5.707927    1.501030   -0.755313
H         5.537989   -0.940999   -1.166713
H         3.477381   -2.159561   -0.554024
C        -1.221552   -1.181043    0.624895
C        -2.469582   -0.425031    0.218914
H        -1.205575   -1.298890    1.716485
H        -1.268874   -2.202585    0.208652
C        -2.573812    0.952789    0.441260
C        -3.548537   -1.092713   -0.365305
C        -3.731889    1.641272    0.092365
H        -1.733324    1.477454    0.879721
C        -4.711455   -0.406246   -0.711711
H        -3.478132   -2.159754   -0.552581
C        -4.806294    0.963772   -0.483443
H        -3.797536    2.709136    0.270577
H        -5.538808   -0.941167   -1.164965
H        -5.707993    1.501183   -0.755141
H         1.268857   -2.202672    0.209047
