# Supplementary material for: Bimodal Evans–Polanyi Relationships in Hydrogen Atom Transfer from C(sp3)–H Bonds to the Cumyloxyl Radical. A Combined Time-Resolved Kinetic and Computational Study
Source: J Am Chem Soc. 2021 Jul 26;143(30):11759–76. doi: 10.1021/jacs.1c05566 (PMC8343544; doi:10.1021/jacs.1c05566)
Supplement: Supplementary file 2 — ja1c05566_si_002.zip [file ja1c05566_si_002.zip › SI_khvsBDE/XYZ/38_radical.xyz]

29
0 2
N        -0.023743   -0.469337    0.035293
C         1.210569   -1.008135    0.325163
C         2.442700   -0.347249    0.122229
C         2.547064    0.973526   -0.399766
C         3.783965    1.565962   -0.600130
C         4.965321    0.887557   -0.289315
C         4.885580   -0.408294    0.238947
C         3.660111   -1.012926    0.442739
H        -0.031931    0.285059   -0.638430
H         1.194586   -1.983730    0.795535
H         1.652505    1.544582   -0.624154
H         3.831202    2.574603   -0.997344
H         5.927966    1.358513   -0.448494
H         5.794186   -0.944811    0.491069
H         3.614905   -2.018452    0.849118
C        -1.206503   -1.320876   -0.020688
C        -2.486312   -0.511341   -0.000256
H        -1.171927   -1.980102    0.854270
H        -1.200421   -1.973270   -0.906240
C        -2.666480    0.512970    0.936154
C        -3.515843   -0.788220   -0.901880
C        -3.853202    1.238929    0.970167
H        -1.866012    0.741058    1.630931
C        -4.707444   -0.065281   -0.866456
H        -3.384448   -1.574178   -1.638917
C        -4.878673    0.950339    0.069997
H        -3.979758    2.029799    1.701185
H        -5.496913   -0.292014   -1.574257
H        -5.802854    1.516526    0.097241
