# Supplementary material for: Bimodal Evans–Polanyi Relationships in Hydrogen Atom Transfer from C(sp3)–H Bonds to the Cumyloxyl Radical. A Combined Time-Resolved Kinetic and Computational Study
Source: J Am Chem Soc. 2021 Jul 26;143(30):11759–76. doi: 10.1021/jacs.1c05566 (PMC8343544; doi:10.1021/jacs.1c05566)
Supplement: Supplementary file 2 — ja1c05566_si_002.zip [file ja1c05566_si_002.zip › SI_khvsBDE/XYZ/39_parent.xyz]

25
0 1
N         0.000059    0.000031   -0.099047
C        -0.984471   -1.004162    0.319236
C         1.362024   -0.350481    0.319093
C        -0.377340    1.354905    0.318774
C        -0.862952   -2.284324   -0.458960
C         2.409886    0.394956   -0.459029
C        -1.547208    1.889254   -0.459085
C        -0.773291   -3.498120    0.076667
C         3.416283    1.079333    0.076715
C        -2.643011    2.418587    0.076874
H        -1.975751   -0.577938    0.132659
H        -0.927621   -1.213472    1.403817
H         1.488520   -1.422045    0.132356
H         1.514971   -0.196731    1.403686
H         0.487260    2.000284    0.131472
H        -0.586524    1.410875    1.403431
H        -0.869338   -2.165895   -1.540423
H         2.310411    0.330481   -1.540500
H        -1.442031    1.835088   -1.540582
H        -0.722758   -4.389923   -0.537836
H        -0.754735   -3.644502    1.152770
H         4.163345    1.569109   -0.537694
H         3.533811    1.168316    1.152836
H        -3.440971    2.820353   -0.537394
H        -2.778529    2.476094    1.153020
