# Supplementary material for: Bimodal Evans–Polanyi Relationships in Hydrogen Atom Transfer from C(sp3)–H Bonds to the Cumyloxyl Radical. A Combined Time-Resolved Kinetic and Computational Study
Source: J Am Chem Soc. 2021 Jul 26;143(30):11759–76. doi: 10.1021/jacs.1c05566 (PMC8343544; doi:10.1021/jacs.1c05566)
Supplement: Supplementary file 2 — ja1c05566_si_002.zip [file ja1c05566_si_002.zip › SI_khvsBDE/XYZ/39_radical.xyz]

24
0 2
N         0.068118    0.095790   -0.245934
C         1.230708   -0.780718   -0.416854
C        -1.211851   -0.503530   -0.648635
C         0.287167    1.456864   -0.362493
C         2.333105   -0.496248    0.564782
C        -1.756639   -1.445555    0.390435
C        -0.609860    2.496070   -0.085800
C         3.608758   -0.322437    0.234780
C        -2.080869   -2.714961    0.163361
C        -1.856462    2.466405    0.497526
H         1.619406   -0.726514   -1.446958
H         0.876955   -1.804479   -0.259164
H        -1.087715   -1.033603   -1.604255
H        -1.917455    0.308125   -0.826569
H         1.302550    1.723183   -0.633626
H         2.028351   -0.459784    1.608065
H        -1.880523   -1.021991    1.384671
H        -0.225230    3.475604   -0.360091
H         4.372907   -0.157718    0.985625
H         3.936688   -0.342673   -0.800408
H        -2.489205   -3.348049    0.942861
H        -1.958078   -3.165580   -0.817401
H        -2.411269    3.384585    0.640829
H        -2.308539    1.563021    0.885352
