# Supplementary material for: Bimodal Evans–Polanyi Relationships in Hydrogen Atom Transfer from C(sp3)–H Bonds to the Cumyloxyl Radical. A Combined Time-Resolved Kinetic and Computational Study
Source: J Am Chem Soc. 2021 Jul 26;143(30):11759–76. doi: 10.1021/jacs.1c05566 (PMC8343544; doi:10.1021/jacs.1c05566)
Supplement: Supplementary file 2 — ja1c05566_si_002.zip [file ja1c05566_si_002.zip › SI_khvsBDE/XYZ/4_parent.xyz]

23
0 1
C        -0.117084   -0.634954   -0.000000
C        -1.652914   -0.505643    0.000000
H        -2.017361    0.023359    0.884412
H        -2.017361    0.023359   -0.884412
H        -2.114607   -1.497841   -0.000000
C         0.313265   -1.439185    1.244735
H        -0.086929   -2.456375    1.197152
H         1.403760   -1.514208    1.309424
H        -0.049033   -0.990444    2.172204
C         0.313265   -1.439185   -1.244735
H        -0.049033   -0.990444   -2.172204
H         1.403760   -1.514208   -1.309424
H        -0.086929   -2.456375   -1.197152
C         0.595633    0.762509    0.000000
H         1.671593    0.539005   -0.000000
C         0.313265    1.610102   -1.252782
H        -0.741596    1.893036   -1.319250
H         0.893591    2.536500   -1.215000
H         0.582989    1.096309   -2.177168
C         0.313265    1.610102    1.252782
H         0.582989    1.096309    2.177168
H         0.893591    2.536500    1.215000
H        -0.741596    1.893036    1.319250
