# Supplementary material for: Bimodal Evans–Polanyi Relationships in Hydrogen Atom Transfer from C(sp3)–H Bonds to the Cumyloxyl Radical. A Combined Time-Resolved Kinetic and Computational Study
Source: J Am Chem Soc. 2021 Jul 26;143(30):11759–76. doi: 10.1021/jacs.1c05566 (PMC8343544; doi:10.1021/jacs.1c05566)
Supplement: Supplementary file 2 — ja1c05566_si_002.zip [file ja1c05566_si_002.zip › SI_khvsBDE/XYZ/4_radical.xyz]

22
0 2
C        -0.111369   -0.614508    0.000000
C        -1.664968   -0.629220    0.000000
H        -2.066353   -0.127875    0.885080
H        -2.066353   -0.127875   -0.885080
H        -2.040282   -1.658034    0.000000
C         0.384446   -1.376669    1.248168
H         0.070138   -2.423296    1.198706
H         1.476277   -1.355689    1.314503
H        -0.019561   -0.957771    2.172533
C         0.384446   -1.376669   -1.248168
H        -0.019561   -0.957771   -2.172533
H         1.476277   -1.355689   -1.314503
H         0.070138   -2.423296   -1.198706
C         0.379817    0.830337   -0.000000
C         0.384446    1.614500   -1.279230
H        -0.635958    1.848594   -1.630405
H         0.894983    2.572350   -1.148888
H         0.876824    1.085891   -2.099790
C         0.384446    1.614500    1.279230
H         0.876824    1.085891    2.099790
H         0.894983    2.572350    1.148888
H        -0.635958    1.848594    1.630405
