# Supplementary material for: Bimodal Evans–Polanyi Relationships in Hydrogen Atom Transfer from C(sp3)–H Bonds to the Cumyloxyl Radical. A Combined Time-Resolved Kinetic and Computational Study
Source: J Am Chem Soc. 2021 Jul 26;143(30):11759–76. doi: 10.1021/jacs.1c05566 (PMC8343544; doi:10.1021/jacs.1c05566)
Supplement: Supplementary file 2 — ja1c05566_si_002.zip [file ja1c05566_si_002.zip › SI_khvsBDE/XYZ/40_parent.xyz]

20
0 1
C        -1.168359    1.277507   -0.202130
C         0.320601    1.257089    0.176574
C        -1.183472   -1.257985   -0.214819
C         0.305658   -1.269816    0.159002
C         1.036086   -0.011757   -0.328427
H         0.827797    2.145384   -0.217909
H         0.421228    1.298638    1.270329
N         2.456474   -0.101196    0.034321
H         0.995766   -0.007065   -1.426417
H         0.807091   -2.151809   -0.248580
H         0.404848   -1.329176    1.252550
C        -1.886469    0.011720    0.286406
H        -1.262063    1.346327   -1.293789
H        -1.650646    2.171568    0.206061
H        -1.280759   -1.316012   -1.306682
H        -1.677260   -2.148794    0.186368
H        -2.931790    0.019498   -0.039054
H        -1.901466    0.006817    1.384139
H         2.550958   -0.079693    1.047303
H         2.956715    0.712147   -0.314211
