# Supplementary material for: Bimodal Evans–Polanyi Relationships in Hydrogen Atom Transfer from C(sp3)–H Bonds to the Cumyloxyl Radical. A Combined Time-Resolved Kinetic and Computational Study
Source: J Am Chem Soc. 2021 Jul 26;143(30):11759–76. doi: 10.1021/jacs.1c05566 (PMC8343544; doi:10.1021/jacs.1c05566)
Supplement: Supplementary file 2 — ja1c05566_si_002.zip [file ja1c05566_si_002.zip › SI_khvsBDE/XYZ/40_radical.xyz]

19
0 2
N        -2.426884    0.000027    0.002745
C        -1.028935    0.000037   -0.138121
C        -0.329235   -1.282911    0.198935
C         1.140371   -1.267498   -0.253699
C         1.859624   -0.000027    0.227127
C         1.140425    1.267466   -0.253709
C        -0.329187    1.282941    0.198951
H        -2.879232    0.831953   -0.356788
H        -2.879115   -0.832098   -0.356468
H        -0.363662   -1.457906    1.292186
H        -0.853972   -2.134002   -0.254416
H         1.653671   -2.160158    0.118109
H         1.179925   -1.309235   -1.348630
H         1.898588   -0.000018    1.324650
H         2.897361   -0.000051   -0.122090
H         1.653755    2.160112    0.118094
H         1.179947    1.309186   -1.348637
H        -0.363584    1.457884    1.292210
H        -0.853871    2.134094   -0.254334
