# Supplementary material for: Bimodal Evans–Polanyi Relationships in Hydrogen Atom Transfer from C(sp3)–H Bonds to the Cumyloxyl Radical. A Combined Time-Resolved Kinetic and Computational Study
Source: J Am Chem Soc. 2021 Jul 26;143(30):11759–76. doi: 10.1021/jacs.1c05566 (PMC8343544; doi:10.1021/jacs.1c05566)
Supplement: Supplementary file 2 — ja1c05566_si_002.zip [file ja1c05566_si_002.zip › SI_khvsBDE/XYZ/41_parent.xyz]

14
0 1
C        -1.162285   -0.446841    0.171495
C         1.161421   -0.448649    0.172041
C         0.779161    1.027442   -0.057268
C        -0.777383    1.028866   -0.056547
H        -2.074027   -0.736166   -0.357262
H        -1.325486   -0.626291    1.249503
H         1.323416   -0.627712    1.250308
H         2.073093   -0.739862   -0.355802
H         1.199512    1.675441    0.714443
H         1.159728    1.373445   -1.020078
H        -1.195726    1.676613    0.716466
H        -1.158290    1.376951   -1.018468
N        -0.000857   -1.170043   -0.353795
H        -0.001699   -2.147025   -0.080866
