# Supplementary material for: Bimodal Evans–Polanyi Relationships in Hydrogen Atom Transfer from C(sp3)–H Bonds to the Cumyloxyl Radical. A Combined Time-Resolved Kinetic and Computational Study
Source: J Am Chem Soc. 2021 Jul 26;143(30):11759–76. doi: 10.1021/jacs.1c05566 (PMC8343544; doi:10.1021/jacs.1c05566)
Supplement: Supplementary file 2 — ja1c05566_si_002.zip [file ja1c05566_si_002.zip › SI_khvsBDE/XYZ/41_radical.xyz]

13
0 2
C         0.942925   -0.783016    0.180117
C        -0.197833    1.247945    0.067459
C        -1.276548    0.199044    0.116301
C        -0.510963   -1.114128   -0.191583
H         1.673516   -1.382074   -0.368828
H         1.109691   -0.936883    1.257596
H        -0.343195    2.269845   -0.260272
H        -1.749073    0.151653    1.107769
H        -2.087114    0.373300   -0.600757
H        -0.894976   -1.977380    0.354603
H        -0.569146   -1.334817   -1.260507
N         1.035440    0.630684   -0.195718
H         1.866731    1.122505    0.106660
