# Supplementary material for: Bimodal Evans–Polanyi Relationships in Hydrogen Atom Transfer from C(sp3)–H Bonds to the Cumyloxyl Radical. A Combined Time-Resolved Kinetic and Computational Study
Source: J Am Chem Soc. 2021 Jul 26;143(30):11759–76. doi: 10.1021/jacs.1c05566 (PMC8343544; doi:10.1021/jacs.1c05566)
Supplement: Supplementary file 2 — ja1c05566_si_002.zip [file ja1c05566_si_002.zip › SI_khvsBDE/XYZ/42_parent.xyz]

26
0 1
C        -0.975334   -1.159618    0.189922
C        -0.975535    1.159631    0.190296
C        -2.431430    0.776332   -0.130595
C        -2.431411   -0.776293   -0.130339
H        -0.665151   -2.069723   -0.324971
H        -0.866141   -1.336473    1.275655
H        -0.866795    1.335806    1.276163
H        -0.665224    2.070069   -0.323918
H        -3.125610    1.196772    0.600104
H        -2.717511    1.158624   -1.112279
H        -3.125225   -1.196481    0.600849
H        -2.718017   -1.158941   -1.111735
N        -0.205103    0.000135   -0.268537
C         1.259220    0.000111   -0.033319
C         1.858517   -1.246930   -0.710057
H         2.950246   -1.200532   -0.685774
H         1.558895   -2.169589   -0.207909
H         1.535948   -1.301911   -1.752811
C         1.643695    0.001476    1.464882
H         2.731547    0.000361    1.577610
H         1.261130    0.887356    1.978173
H         1.259080   -0.882419    1.980111
C         1.859159    1.245341   -0.712874
H         2.950887    1.198986   -0.687801
H         1.537063    1.297534   -1.755910
H         1.559324    2.169317   -0.213290
