# Supplementary material for: Bimodal Evans–Polanyi Relationships in Hydrogen Atom Transfer from C(sp3)–H Bonds to the Cumyloxyl Radical. A Combined Time-Resolved Kinetic and Computational Study
Source: J Am Chem Soc. 2021 Jul 26;143(30):11759–76. doi: 10.1021/jacs.1c05566 (PMC8343544; doi:10.1021/jacs.1c05566)
Supplement: Supplementary file 2 — ja1c05566_si_002.zip [file ja1c05566_si_002.zip › SI_khvsBDE/XYZ/42_radical.xyz]

25
0 2
C        -1.016393   -1.156661    0.114924
C        -0.969483    1.166565   -0.032465
C        -2.420453    0.807589    0.124408
C        -2.444205   -0.701400   -0.208637
H        -0.720194   -2.039677   -0.452861
H        -0.919735   -1.393712    1.186697
H        -0.626883    2.106112   -0.442610
H        -2.773022    0.980163    1.152221
H        -3.083086    1.386432   -0.528171
H        -3.196731   -1.261279    0.350155
H        -2.636551   -0.843533   -1.275489
N        -0.205982    0.011504   -0.259944
C         1.255802    0.007129   -0.005440
C         1.860485   -1.287780   -0.574970
H         2.949563   -1.256380   -0.492623
H         1.516556   -2.172864   -0.035159
H         1.598379   -1.402726   -1.630061
C         1.557392    0.111853    1.505323
H         2.635616    0.154697    1.683752
H         1.099784    1.014233    1.917588
H         1.164785   -0.750528    2.050764
C         1.888297    1.202858   -0.739238
H         2.976895    1.154419   -0.656366
H         1.620889    1.188387   -1.798821
H         1.566958    2.154813   -0.312848
