# Supplementary material for: Bimodal Evans–Polanyi Relationships in Hydrogen Atom Transfer from C(sp3)–H Bonds to the Cumyloxyl Radical. A Combined Time-Resolved Kinetic and Computational Study
Source: J Am Chem Soc. 2021 Jul 26;143(30):11759–76. doi: 10.1021/jacs.1c05566 (PMC8343544; doi:10.1021/jacs.1c05566)
Supplement: Supplementary file 2 — ja1c05566_si_002.zip [file ja1c05566_si_002.zip › SI_khvsBDE/XYZ/43_parent.xyz]

17
0 1
C         0.013785   -0.781036    1.215753
C         0.013785   -0.781036   -1.215753
C         0.013785    0.749764   -1.265555
C        -0.631348    1.334279    0.000000
C         0.013785    0.749764    1.265555
H         0.542516   -1.188734   -2.082161
H         0.770889   -2.243535    0.000000
H        -1.032803   -1.139421    1.270583
H         0.542516   -1.188734    2.082161
H         1.050468    1.095045   -1.343552
H        -0.515063    1.093326   -2.160588
H        -0.555073    2.426103    0.000000
H        -1.702826    1.094915    0.000000
H         1.050468    1.095045    1.343552
H        -0.515063    1.093326    2.160588
H        -1.032803   -1.139421   -1.270583
N         0.693433   -1.232618    0.000000
