# Supplementary material for: Bimodal Evans–Polanyi Relationships in Hydrogen Atom Transfer from C(sp3)–H Bonds to the Cumyloxyl Radical. A Combined Time-Resolved Kinetic and Computational Study
Source: J Am Chem Soc. 2021 Jul 26;143(30):11759–76. doi: 10.1021/jacs.1c05566 (PMC8343544; doi:10.1021/jacs.1c05566)
Supplement: Supplementary file 2 — ja1c05566_si_002.zip [file ja1c05566_si_002.zip › SI_khvsBDE/XYZ/43_radical.xyz]

16
0 2
C        -0.124351    1.440188    0.154452
C         1.338778   -0.528005    0.187569
C         0.163940   -1.388592   -0.281876
C        -1.160269   -0.842016    0.268571
C        -1.345158    0.626660   -0.151472
H         2.269236   -0.858169   -0.282399
H         1.899430    1.469543    0.040754
H        -0.167397    2.520138    0.058714
H         0.135521   -1.384893   -1.377710
H         0.322644   -2.423324    0.037233
H        -2.000384   -1.448643   -0.083081
H        -1.149832   -0.907147    1.363152
H        -1.565720    0.649191   -1.235331
H        -2.215873    1.064095    0.346158
H         1.454307   -0.644750    1.278396
N         1.111490    0.873508   -0.172764
