# Supplementary material for: Bimodal Evans–Polanyi Relationships in Hydrogen Atom Transfer from C(sp3)–H Bonds to the Cumyloxyl Radical. A Combined Time-Resolved Kinetic and Computational Study
Source: J Am Chem Soc. 2021 Jul 26;143(30):11759–76. doi: 10.1021/jacs.1c05566 (PMC8343544; doi:10.1021/jacs.1c05566)
Supplement: Supplementary file 2 — ja1c05566_si_002.zip [file ja1c05566_si_002.zip › SI_khvsBDE/XYZ/44_parent.xyz]

15
0 1
C         0.005489    0.744968    1.206821
C         0.005489   -0.780568    1.176262
C         0.005489   -0.780568   -1.176262
C         0.005489    0.744968   -1.206821
H         0.562321   -1.190973    2.020670
H         1.051017    1.093096    1.284927
H        -0.537277    1.096204    2.089675
H         0.562321   -1.190973   -2.020670
H        -1.031543   -1.145557   -1.220209
H         1.051017    1.093096   -1.284927
H        -0.537277    1.096204   -2.089675
H        -1.031543   -1.145557    1.220209
N        -0.666734    1.232747    0.000000
H        -0.700316    2.245798    0.000000
O         0.643333   -1.269170    0.000000
