# Supplementary material for: Bimodal Evans–Polanyi Relationships in Hydrogen Atom Transfer from C(sp3)–H Bonds to the Cumyloxyl Radical. A Combined Time-Resolved Kinetic and Computational Study
Source: J Am Chem Soc. 2021 Jul 26;143(30):11759–76. doi: 10.1021/jacs.1c05566 (PMC8343544; doi:10.1021/jacs.1c05566)
Supplement: Supplementary file 2 — ja1c05566_si_002.zip [file ja1c05566_si_002.zip › SI_khvsBDE/XYZ/44_radical.xyz]

14
0 2
C         0.389941    1.361822   -0.143825
C         1.398288    0.290232    0.118464
C        -0.313812   -1.305260    0.252502
C        -1.377941   -0.301004   -0.182041
H         2.328796    0.494394   -0.413839
H         0.676430    2.400230   -0.021101
H        -0.575279   -2.310389   -0.082929
H        -0.236230   -1.308096    1.351245
H        -1.528944   -0.394221   -1.267601
H        -2.324627   -0.514874    0.322502
H         1.638627    0.213383    1.199281
N        -0.930222    1.045255    0.184242
H        -1.597399    1.769831   -0.042500
O         0.943916   -0.992723   -0.325670
