# Supplementary material for: Bimodal Evans–Polanyi Relationships in Hydrogen Atom Transfer from C(sp3)–H Bonds to the Cumyloxyl Radical. A Combined Time-Resolved Kinetic and Computational Study
Source: J Am Chem Soc. 2021 Jul 26;143(30):11759–76. doi: 10.1021/jacs.1c05566 (PMC8343544; doi:10.1021/jacs.1c05566)
Supplement: Supplementary file 2 — ja1c05566_si_002.zip [file ja1c05566_si_002.zip › SI_khvsBDE/XYZ/45_parent.xyz]

16
0 1
C         0.000000    0.763762    1.211643
C         0.000000   -0.763762    1.211643
C         0.000000   -0.763762   -1.211643
C         0.000000    0.763762   -1.211643
H         0.542062   -1.135208    2.086074
H         1.046359    1.109936    1.281170
H        -0.542062    1.135208    2.086074
H         0.542062   -1.135208   -2.086074
H        -1.046359   -1.109936   -1.281170
H         1.046359    1.109936   -1.281170
H        -0.542062    1.135208   -2.086074
H        -1.046359   -1.109936    1.281170
N         0.674194   -1.237213    0.000000
N        -0.674194    1.237213    0.000000
H         0.722289   -2.249937    0.000000
H        -0.722289    2.249937    0.000000
