# Supplementary material for: Bimodal Evans–Polanyi Relationships in Hydrogen Atom Transfer from C(sp3)–H Bonds to the Cumyloxyl Radical. A Combined Time-Resolved Kinetic and Computational Study
Source: J Am Chem Soc. 2021 Jul 26;143(30):11759–76. doi: 10.1021/jacs.1c05566 (PMC8343544; doi:10.1021/jacs.1c05566)
Supplement: Supplementary file 2 — ja1c05566_si_002.zip [file ja1c05566_si_002.zip › SI_khvsBDE/XYZ/45_radical.xyz]

15
0 2
C         0.035128   -1.360302    0.262012
C         1.285185   -0.611288   -0.192434
C        -0.043840    1.431640   -0.146436
C        -1.293654    0.651273    0.117635
H         2.172038   -1.025897    0.294516
H        -0.000726   -1.348860    1.367023
H         0.097303   -2.402036   -0.063959
H        -0.059480    2.505931    0.000531
H        -1.539506    0.679492    1.204508
H        -2.131705    1.113921   -0.411017
H         1.389441   -0.733530   -1.280467
N         1.159065    0.799708    0.180375
N        -1.135689   -0.733831   -0.351443
H         1.980696    1.347343   -0.035693
H        -1.968607   -1.265436   -0.122626
