# Supplementary material for: Bimodal Evans–Polanyi Relationships in Hydrogen Atom Transfer from C(sp3)–H Bonds to the Cumyloxyl Radical. A Combined Time-Resolved Kinetic and Computational Study
Source: J Am Chem Soc. 2021 Jul 26;143(30):11759–76. doi: 10.1021/jacs.1c05566 (PMC8343544; doi:10.1021/jacs.1c05566)
Supplement: Supplementary file 2 — ja1c05566_si_002.zip [file ja1c05566_si_002.zip › SI_khvsBDE/XYZ/46_parent.xyz]

21
0 1
C        -0.799993    0.672004    1.211778
C         0.761435    0.700171    1.267113
C         1.294292   -0.000234    0.001236
H         1.132376    0.189019    2.161452
H         1.134760    1.728479    1.310889
N        -1.290807    0.000244   -0.001236
H        -1.212296    1.685005    1.225045
H        -1.214869    0.147856    2.077504
C        -0.799182   -1.385889   -0.025116
C         0.762291   -1.447020   -0.026051
H        -1.212450   -1.873885   -0.912465
H        -1.212488   -1.903979    0.844994
H         1.134591   -1.998937    0.843127
H         1.134840   -1.965651   -0.915394
C        -0.797627    0.714314   -1.188874
C         0.763900    0.746429   -1.238964
H         2.387466   -0.000454    0.002282
H        -1.211381    1.726593   -1.168331
H        -1.209381    0.219773   -2.073305
H         1.137840    0.269703   -2.150876
H         1.135947    1.776125   -1.242999
