# Supplementary material for: Bimodal Evans–Polanyi Relationships in Hydrogen Atom Transfer from C(sp3)–H Bonds to the Cumyloxyl Radical. A Combined Time-Resolved Kinetic and Computational Study
Source: J Am Chem Soc. 2021 Jul 26;143(30):11759–76. doi: 10.1021/jacs.1c05566 (PMC8343544; doi:10.1021/jacs.1c05566)
Supplement: Supplementary file 2 — ja1c05566_si_002.zip [file ja1c05566_si_002.zip › SI_khvsBDE/XYZ/46_radical.xyz]

20
0 2
C        -0.317075   -0.553499    1.440602
C         1.084053   -0.810710    0.940300
C         1.119984   -0.306503   -0.524610
H         1.322322   -1.880382    0.998499
H         1.857550   -0.294068    1.528759
N        -1.112986    0.291220    0.614420
H        -0.858042   -1.306405    2.007125
C        -1.398883   -0.444996   -0.645818
C        -0.064079   -0.930095   -1.299303
H        -1.952436    0.226519   -1.309489
H        -2.056131   -1.285536   -0.411393
H         0.008477   -2.021948   -1.270034
H        -0.016883   -0.635085   -2.352064
C        -0.371717    1.526442    0.285354
C         0.937250    1.221989   -0.507500
H         2.067602   -0.575205   -0.997961
H        -0.153473    2.034713    1.226282
H        -1.040854    2.175502   -0.286301
H         0.876681    1.602891   -1.532104
H         1.798890    1.704702   -0.036414
