# Supplementary material for: Bimodal Evans–Polanyi Relationships in Hydrogen Atom Transfer from C(sp3)–H Bonds to the Cumyloxyl Radical. A Combined Time-Resolved Kinetic and Computational Study
Source: J Am Chem Soc. 2021 Jul 26;143(30):11759–76. doi: 10.1021/jacs.1c05566 (PMC8343544; doi:10.1021/jacs.1c05566)
Supplement: Supplementary file 2 — ja1c05566_si_002.zip [file ja1c05566_si_002.zip › SI_khvsBDE/XYZ/47_parent.xyz]

20
0 1
C        -0.783450    1.376425   -0.142388
C         0.783181    1.376576   -0.142403
N         1.286410    0.000143    0.000140
H         1.184665    1.973940    0.681841
H         1.184666    1.792322   -1.071584
N        -1.286410   -0.000134   -0.000132
H        -1.185040    1.792315   -1.071458
H        -1.185027    1.973515    0.682011
C        -0.783363   -0.565086    1.263144
C         0.783216   -0.564774    1.263374
H        -1.184711   -1.577678    1.367993
H        -1.185135    0.031445    2.087851
H         1.184495    0.032108    2.088065
H         1.184948   -1.577179    1.368577
C        -0.783094   -0.811583   -1.120999
C         0.783510   -0.811554   -1.120731
H        -1.184464   -0.396219   -2.050401
H        -1.184636   -1.824162   -1.016743
H         1.185046   -1.824095   -1.016092
H         1.185194   -0.396398   -2.050091
