# Supplementary material for: Bimodal Evans–Polanyi Relationships in Hydrogen Atom Transfer from C(sp3)–H Bonds to the Cumyloxyl Radical. A Combined Time-Resolved Kinetic and Computational Study
Source: J Am Chem Soc. 2021 Jul 26;143(30):11759–76. doi: 10.1021/jacs.1c05566 (PMC8343544; doi:10.1021/jacs.1c05566)
Supplement: Supplementary file 2 — ja1c05566_si_002.zip [file ja1c05566_si_002.zip › SI_khvsBDE/XYZ/47_radical.xyz]

19
0 2
C         0.000838    1.533803   -0.396534
C        -1.118363    0.968872    0.541538
N        -0.980166   -0.492701    0.634293
H        -2.115095    1.205828    0.158927
H        -1.045266    1.383967    1.550814
N         0.966002    0.466466   -0.724503
H         0.545809    2.356317    0.075238
H        -0.412792    1.906022   -1.335435
C         0.313745   -0.593198   -1.415696
C        -0.972397   -1.037011   -0.747886
H         0.985507   -1.328934   -1.852874
H        -1.886541   -0.686861   -1.244129
H        -1.034725   -2.131124   -0.710108
C         1.496261   -0.092927    0.544889
C         0.306377   -0.795476    1.292674
H         1.931730    0.723255    1.130731
H         2.296016   -0.800899    0.312784
H         0.434432   -1.881412    1.297901
H         0.241297   -0.466887    2.333695
