# Supplementary material for: Bimodal Evans–Polanyi Relationships in Hydrogen Atom Transfer from C(sp3)–H Bonds to the Cumyloxyl Radical. A Combined Time-Resolved Kinetic and Computational Study
Source: J Am Chem Soc. 2021 Jul 26;143(30):11759–76. doi: 10.1021/jacs.1c05566 (PMC8343544; doi:10.1021/jacs.1c05566)
Supplement: Supplementary file 2 — ja1c05566_si_002.zip [file ja1c05566_si_002.zip › SI_khvsBDE/XYZ/48_parent.xyz]

29
0 1
C         2.432257   -1.097424    0.067282
C         3.627128   -0.215430   -0.317891
C         3.239798    1.167581    0.232458
C         1.728778    1.247493   -0.030562
N         1.306306   -0.156772    0.046257
H         2.554691   -1.528966    1.068100
H         4.569163   -0.590216    0.086040
H         3.432858    1.208709    1.308843
H         1.514829    1.662526   -1.022714
C         0.024550   -0.606853    0.047501
O        -0.281330   -1.784396    0.099196
H         2.253997   -1.921797   -0.624786
H         3.723012   -0.171750   -1.407187
H         3.786850    1.987442   -0.236534
H         1.197950    1.856042    0.703015
O        -0.844296    0.437241   -0.018151
C        -2.298989    0.211806   -0.021843
C        -2.704027   -0.595163   -1.258959
H        -2.294305   -1.602711   -1.217388
H        -3.794326   -0.656988   -1.316102
H        -2.343530   -0.102119   -2.165699
C        -2.731049   -0.469577    1.279927
H        -2.387784    0.109813    2.141160
H        -3.822453   -0.524594    1.320481
H        -2.323527   -1.476728    1.346099
C        -2.855325    1.634354   -0.098408
H        -3.947688    1.611168   -0.112416
H        -2.531243    2.220103    0.764725
H        -2.506357    2.133990   -1.004837
