# Supplementary material for: Bimodal Evans–Polanyi Relationships in Hydrogen Atom Transfer from C(sp3)–H Bonds to the Cumyloxyl Radical. A Combined Time-Resolved Kinetic and Computational Study
Source: J Am Chem Soc. 2021 Jul 26;143(30):11759–76. doi: 10.1021/jacs.1c05566 (PMC8343544; doi:10.1021/jacs.1c05566)
Supplement: Supplementary file 2 — ja1c05566_si_002.zip [file ja1c05566_si_002.zip › SI_khvsBDE/XYZ/48_radical_cis.xyz]

28
0 2
C         2.430095   -1.065508    0.042001
C         3.682977   -0.286767   -0.185297
C         3.265183    1.142410    0.230666
C         1.765231    1.206351   -0.102889
N         1.338136   -0.200659    0.017239
H         2.260002   -2.123176   -0.070785
H         4.531709   -0.661599    0.393520
H         3.407850    1.267165    1.307025
H         1.588824    1.558512   -1.124911
C         0.035687   -0.638720    0.033637
O        -0.278819   -1.811221    0.091276
H         3.992689   -0.303695   -1.243924
H         3.832135    1.923309   -0.278527
H         1.194418    1.839813    0.574281
O        -0.810913    0.420074   -0.023700
C        -2.271401    0.219746   -0.010872
C        -2.701236   -0.583302   -1.241875
H        -2.308238   -1.597647   -1.202965
H        -3.792847   -0.627682   -1.286802
H        -2.343084   -0.098098   -2.153682
C        -2.698031   -0.451652    1.297557
H        -2.335438    0.123668    2.153461
H        -3.789574   -0.488535    1.350653
H        -2.307223   -1.465568    1.361860
C        -2.803160    1.651470   -0.084766
H        -3.895739    1.646515   -0.087071
H        -2.460631    2.233415    0.773775
H        -2.456020    2.143228   -0.996167
