# Supplementary material for: Bimodal Evans–Polanyi Relationships in Hydrogen Atom Transfer from C(sp3)–H Bonds to the Cumyloxyl Radical. A Combined Time-Resolved Kinetic and Computational Study
Source: J Am Chem Soc. 2021 Jul 26;143(30):11759–76. doi: 10.1021/jacs.1c05566 (PMC8343544; doi:10.1021/jacs.1c05566)
Supplement: Supplementary file 2 — ja1c05566_si_002.zip [file ja1c05566_si_002.zip › SI_khvsBDE/XYZ/48_radical_trans.xyz]

28
0 2
C         2.453386   -1.062258    0.099830
C         3.660702   -0.195942   -0.291411
C         3.256274    1.230102    0.148248
C         1.770684    1.206145   -0.009671
N         1.327176   -0.114075    0.030624
H         2.540406   -1.451092    1.120168
H         4.584106   -0.544172    0.173516
H         3.555951    1.408853    1.194593
C         0.034723   -0.576796    0.037004
O        -0.244850   -1.761741    0.078234
H         2.275451   -1.906829   -0.564549
H         3.796551   -0.220919   -1.375603
H         3.737808    2.008131   -0.450927
H         1.070291    2.008025    0.149405
O        -0.839125    0.454396   -0.006930
C        -2.293717    0.214286   -0.022283
C        -2.681259   -0.577075   -1.274520
H        -2.264156   -1.582192   -1.245927
H        -3.770446   -0.647659   -1.340227
H        -2.318650   -0.067004   -2.170750
C        -2.722647   -0.492038    1.266769
H        -2.388490    0.076992    2.138304
H        -3.813504   -0.558641    1.302002
H        -2.306109   -1.496421    1.318926
C        -2.861984    1.632619   -0.079441
H        -3.953893    1.599376   -0.099848
H        -2.548170    2.207193    0.794876
H        -2.512547    2.149386   -0.975917
