# Supplementary material for: Bimodal Evans–Polanyi Relationships in Hydrogen Atom Transfer from C(sp3)–H Bonds to the Cumyloxyl Radical. A Combined Time-Resolved Kinetic and Computational Study
Source: J Am Chem Soc. 2021 Jul 26;143(30):11759–76. doi: 10.1021/jacs.1c05566 (PMC8343544; doi:10.1021/jacs.1c05566)
Supplement: Supplementary file 2 — ja1c05566_si_002.zip [file ja1c05566_si_002.zip › SI_khvsBDE/XYZ/49_parent.xyz]

32
0 1
C        -1.878333   -1.908293    0.199041
C        -3.220608   -1.167975    0.121605
C        -2.980310   -0.090323   -0.948716
C        -1.515641    0.340494   -0.693463
N        -0.905152   -0.883324   -0.201830
H        -1.838936   -2.758337   -0.491320
H        -4.048479   -1.833011   -0.129077
H        -3.047884   -0.520450   -1.951482
C         0.426927   -1.048685    0.043487
O         0.903514   -2.056511    0.524855
H        -1.646467   -2.279757    1.197738
H        -3.441043   -0.697989    1.082733
H        -3.676347    0.747829   -0.895408
H        -1.030667    0.696934   -1.602284
O         1.112627    0.057633   -0.341021
C         2.565986    0.168919   -0.115043
C         2.866589    0.090510    1.384079
H         2.641646   -0.899780    1.776300
H         3.924172    0.307841    1.557074
H         2.270548    0.828461    1.926679
C         3.305396   -0.906637   -0.915194
H         3.031672   -0.847339   -1.971960
H         4.384038   -0.746089   -0.833992
H         3.067254   -1.901514   -0.543417
C         2.879296    1.562798   -0.660098
H         3.945104    1.777431   -0.551563
H         2.617813    1.629079   -1.718601
H         2.314260    2.323251   -0.116686
C        -1.457947    1.463808    0.341666
O        -1.340487    1.327996    1.530436
O        -1.609496    2.670449   -0.254210
H        -1.608013    3.332475    0.453408
