# Supplementary material for: Bimodal Evans–Polanyi Relationships in Hydrogen Atom Transfer from C(sp3)–H Bonds to the Cumyloxyl Radical. A Combined Time-Resolved Kinetic and Computational Study
Source: J Am Chem Soc. 2021 Jul 26;143(30):11759–76. doi: 10.1021/jacs.1c05566 (PMC8343544; doi:10.1021/jacs.1c05566)
Supplement: Supplementary file 2 — ja1c05566_si_002.zip [file ja1c05566_si_002.zip › SI_khvsBDE/XYZ/49_radical_alpha.xyz]

31
0 2
C        -1.901422   -2.008544    0.079082
C        -3.303034   -1.386107    0.005294
C        -3.068142   -0.004580   -0.642820
C        -1.685012    0.340352   -0.170311
N        -1.000448   -0.832233    0.086883
H        -1.673663   -2.630552   -0.792097
H        -3.998379   -2.010665   -0.556719
H        -3.086865   -0.080521   -1.739056
C         0.379469   -1.065250    0.127798
O         0.824366   -2.113224    0.544067
H        -1.729965   -2.609531    0.971385
H        -3.706060   -1.254105    1.012383
H        -3.804643    0.745274   -0.358606
O         1.056709   -0.046795   -0.393515
C         2.516250    0.101640   -0.177917
C         2.816689    0.079981    1.321749
H         2.636240   -0.906312    1.748249
H         3.865771    0.341266    1.483655
H         2.190480    0.812674    1.834422
C         3.258997   -0.992924   -0.945741
H         2.980826   -0.970991   -2.002600
H         4.336621   -0.821355   -0.874141
H         3.031036   -1.977631   -0.540647
C         2.790997    1.483257   -0.769195
H         3.853529    1.722520   -0.680667
H         2.516643    1.508174   -1.826386
H         2.209070    2.239251   -0.240043
C        -1.253543    1.648604    0.262692
O        -0.319322    1.924115    0.993571
O        -2.082848    2.621893   -0.235396
H        -1.756235    3.451642    0.139079
