# Supplementary material for: Bimodal Evans–Polanyi Relationships in Hydrogen Atom Transfer from C(sp3)–H Bonds to the Cumyloxyl Radical. A Combined Time-Resolved Kinetic and Computational Study
Source: J Am Chem Soc. 2021 Jul 26;143(30):11759–76. doi: 10.1021/jacs.1c05566 (PMC8343544; doi:10.1021/jacs.1c05566)
Supplement: Supplementary file 2 — ja1c05566_si_002.zip [file ja1c05566_si_002.zip › SI_khvsBDE/XYZ/49_radical_delta.xyz]

31
0 2
C        -1.853767   -1.880788    0.197070
C        -3.222022   -1.306425    0.039710
C        -2.987611   -0.156790   -0.964439
C        -1.534735    0.301517   -0.670631
N        -0.909623   -0.913609   -0.152296
H        -3.953016   -2.032317   -0.326382
H        -3.032171   -0.536077   -1.987281
C         0.441969   -1.060515    0.077781
O         0.931846   -2.052208    0.573418
H        -1.539721   -2.707294    0.812625
H        -3.610490   -0.912959    0.992250
H        -3.701508    0.662230   -0.874965
H        -1.027248    0.658105   -1.565408
O         1.099626    0.045868   -0.343379
C         2.554965    0.188389   -0.134832
C         2.869127    0.149200    1.362785
H         2.665440   -0.835445    1.780157
H         3.924354    0.388064    1.520473
H         2.265732    0.889195    1.894203
C         3.303084   -0.893413   -0.917810
H         3.018069   -0.863308   -1.972737
H         4.379518   -0.713082   -0.851304
H         3.086168   -1.883487   -0.520976
C         2.837554    1.574272   -0.714978
H         3.900569    1.808972   -0.622814
H         2.564646    1.611774   -1.771999
H         2.265920    2.337599   -0.182647
C        -1.508954    1.421542    0.366472
O        -1.342158    1.294226    1.549122
O        -1.748608    2.614856   -0.226915
H        -1.762192    3.279417    0.478143
