# Supplementary material for: Bimodal Evans–Polanyi Relationships in Hydrogen Atom Transfer from C(sp3)–H Bonds to the Cumyloxyl Radical. A Combined Time-Resolved Kinetic and Computational Study
Source: J Am Chem Soc. 2021 Jul 26;143(30):11759–76. doi: 10.1021/jacs.1c05566 (PMC8343544; doi:10.1021/jacs.1c05566)
Supplement: Supplementary file 2 — ja1c05566_si_002.zip [file ja1c05566_si_002.zip › SI_khvsBDE/XYZ/5_parent.xyz]

15
0 1
C         0.131128    1.285074    0.129604
C        -1.152785    0.516780   -0.240935
C        -0.871122   -0.911163    0.249541
C         0.598845   -1.139963   -0.147903
C         1.284055    0.246510    0.009482
H         0.291003    2.163049   -0.500692
H         0.057195    1.644554    1.160659
H        -1.289286    0.510659   -1.328648
H        -2.052600    0.956211    0.197143
H        -0.979090   -0.954388    1.339757
H        -1.548555   -1.656740   -0.174753
H         1.081926   -1.917105    0.449104
H         0.646877   -1.465245   -1.192108
H         1.922200    0.273527    0.896157
H         1.929597    0.462048   -0.845349
