# Supplementary material for: Bimodal Evans–Polanyi Relationships in Hydrogen Atom Transfer from C(sp3)–H Bonds to the Cumyloxyl Radical. A Combined Time-Resolved Kinetic and Computational Study
Source: J Am Chem Soc. 2021 Jul 26;143(30):11759–76. doi: 10.1021/jacs.1c05566 (PMC8343544; doi:10.1021/jacs.1c05566)
Supplement: Supplementary file 2 — ja1c05566_si_002.zip [file ja1c05566_si_002.zip › SI_khvsBDE/XYZ/5_radical.xyz]

14
0 2
C         0.290523   -0.713638   -0.989742
C        -0.290523    0.713638   -0.989742
C         0.000000    1.239514    0.436008
C         0.000000    0.000000    1.276977
C         0.000000   -1.239514    0.436008
H        -0.131802   -1.346048   -1.774180
H         1.373123   -0.671619   -1.150334
H        -1.373123    0.671619   -1.150334
H         0.131802    1.346048   -1.774180
H         0.980804    1.743735    0.467114
H        -0.727909    1.989584    0.768941
H         0.000000    0.000000    2.359869
H         0.727909   -1.989584    0.768941
H        -0.980804   -1.743735    0.467114
