# Supplementary material for: Bimodal Evans–Polanyi Relationships in Hydrogen Atom Transfer from C(sp3)–H Bonds to the Cumyloxyl Radical. A Combined Time-Resolved Kinetic and Computational Study
Source: J Am Chem Soc. 2021 Jul 26;143(30):11759–76. doi: 10.1021/jacs.1c05566 (PMC8343544; doi:10.1021/jacs.1c05566)
Supplement: Supplementary file 2 — ja1c05566_si_002.zip [file ja1c05566_si_002.zip › SI_khvsBDE/XYZ/50_parent.xyz]

14
0 1
C         0.587380   -2.149056    0.000000
C         1.624602   -1.218077    0.000000
C         1.329923    0.142267    0.000000
C         0.000000    0.573518    0.000000
C        -1.038215   -0.366845    0.000000
C        -0.743749   -1.723125    0.000000
H         0.814161   -3.209439    0.000000
H         2.655545   -1.552688    0.000000
H         2.130183    0.876120    0.000000
H        -2.060911   -0.008471    0.000000
H        -1.545171   -2.453122    0.000000
C        -0.303282    2.023421    0.000000
O        -1.415983    2.496838    0.000000
H         0.594103    2.680277    0.000000
