# Supplementary material for: Bimodal Evans–Polanyi Relationships in Hydrogen Atom Transfer from C(sp3)–H Bonds to the Cumyloxyl Radical. A Combined Time-Resolved Kinetic and Computational Study
Source: J Am Chem Soc. 2021 Jul 26;143(30):11759–76. doi: 10.1021/jacs.1c05566 (PMC8343544; doi:10.1021/jacs.1c05566)
Supplement: Supplementary file 2 — ja1c05566_si_002.zip [file ja1c05566_si_002.zip › SI_khvsBDE/XYZ/50_radical.xyz]

13
0 2
C         0.595769   -2.105779    0.000000
C         1.629536   -1.170526    0.000000
C         1.332493    0.188860    0.000000
C         0.000000    0.610426    0.000000
C        -1.039011   -0.332839    0.000000
C        -0.737438   -1.688026    0.000000
H         0.827282   -3.165107    0.000000
H         2.661534   -1.501380    0.000000
H         2.119699    0.933973    0.000000
H        -2.065371    0.015086    0.000000
H        -1.535604   -2.421744    0.000000
C        -0.301753    2.060878    0.000000
O        -1.360639    2.595151    0.000000
