# Supplementary material for: Bimodal Evans–Polanyi Relationships in Hydrogen Atom Transfer from C(sp3)–H Bonds to the Cumyloxyl Radical. A Combined Time-Resolved Kinetic and Computational Study
Source: J Am Chem Soc. 2021 Jul 26;143(30):11759–76. doi: 10.1021/jacs.1c05566 (PMC8343544; doi:10.1021/jacs.1c05566)
Supplement: Supplementary file 2 — ja1c05566_si_002.zip [file ja1c05566_si_002.zip › SI_khvsBDE/XYZ/51_parent.xyz]

29
0 1
P        -0.034953    0.489703    0.000000
O        -0.278765    1.948135    0.000000
N        -0.653623   -0.195426    1.403070
N        -0.653623   -0.195426   -1.403070
N         1.538928   -0.097428    0.000000
C         2.345940    0.061301    1.214111
H         1.717104   -0.022145    2.097775
H         3.109438   -0.723015    1.247735
H         2.852390    1.035242    1.239664
C         2.345940    0.061301   -1.214111
H         3.109438   -0.723015   -1.247735
H         1.717104   -0.022145   -2.097775
H         2.852390    1.035242   -1.239664
C        -1.679351    0.527213   -2.152760
H        -1.488202    0.431443   -3.228179
H        -2.685815    0.133187   -1.950810
H        -1.650026    1.579743   -1.880540
C        -0.594403   -1.620626   -1.697940
H         0.243032   -2.083303   -1.177745
H        -1.518045   -2.145138   -1.413999
H        -0.446669   -1.769669   -2.774301
C        -0.594403   -1.620626    1.697940
H        -1.518045   -2.145138    1.413999
H         0.243032   -2.083303    1.177745
H        -0.446669   -1.769669    2.774301
C        -1.679351    0.527213    2.152760
H        -2.685815    0.133187    1.950810
H        -1.488202    0.431443    3.228179
H        -1.650026    1.579743    1.880540
