# Supplementary material for: Bimodal Evans–Polanyi Relationships in Hydrogen Atom Transfer from C(sp3)–H Bonds to the Cumyloxyl Radical. A Combined Time-Resolved Kinetic and Computational Study
Source: J Am Chem Soc. 2021 Jul 26;143(30):11759–76. doi: 10.1021/jacs.1c05566 (PMC8343544; doi:10.1021/jacs.1c05566)
Supplement: Supplementary file 2 — ja1c05566_si_002.zip [file ja1c05566_si_002.zip › SI_khvsBDE/XYZ/51_radical.xyz]

28
0 2
P        -0.017612   -0.040877   -0.504189
O        -0.087046   -0.236443   -1.964523
N        -1.548299   -0.045059    0.173872
N         0.976203   -1.235391    0.187856
N         0.645094    1.365287    0.124491
C        -0.099870    2.618269   -0.048331
H        -1.170000    2.431480    0.012092
H         0.182099    3.318928    0.744166
H         0.115829    3.087319   -1.016995
C         2.092981    1.566709   -0.007491
H         2.439370    2.232234    0.789565
H         2.619064    0.617757    0.075668
H         2.352192    2.019708   -0.973060
C         1.416100   -2.311159   -0.587855
H         1.681168   -3.220889   -0.066374
H         1.159092   -2.305749   -1.633782
C         1.255060   -1.306294    1.620245
H         1.033444   -0.353695    2.096877
H         0.664302   -2.092981    2.105255
H         2.315357   -1.529633    1.776148
C        -1.809742    0.153559    1.594659
H        -1.875011   -0.795996    2.144203
H        -1.029037    0.765306    2.043812
H        -2.764459    0.676740    1.719824
C        -2.617895   -0.749121   -0.535386
H        -2.785812   -1.754178   -0.124175
H        -3.550957   -0.181874   -0.445172
H        -2.356885   -0.835421   -1.587618
