# Supplementary material for: Bimodal Evans–Polanyi Relationships in Hydrogen Atom Transfer from C(sp3)–H Bonds to the Cumyloxyl Radical. A Combined Time-Resolved Kinetic and Computational Study
Source: J Am Chem Soc. 2021 Jul 26;143(30):11759–76. doi: 10.1021/jacs.1c05566 (PMC8343544; doi:10.1021/jacs.1c05566)
Supplement: Supplementary file 2 — ja1c05566_si_002.zip [file ja1c05566_si_002.zip › SI_khvsBDE/XYZ/52_parent.xyz]

5
0 1
C         0.000000    0.000000    0.770240
H         0.900098   -0.000000    1.374927
H        -0.900098    0.000000    1.374927
Cl       -0.000000    1.490960   -0.216803
Cl       -0.000000   -1.490960   -0.216803
