# Supplementary material for: Bimodal Evans–Polanyi Relationships in Hydrogen Atom Transfer from C(sp3)–H Bonds to the Cumyloxyl Radical. A Combined Time-Resolved Kinetic and Computational Study
Source: J Am Chem Soc. 2021 Jul 26;143(30):11759–76. doi: 10.1021/jacs.1c05566 (PMC8343544; doi:10.1021/jacs.1c05566)
Supplement: Supplementary file 2 — ja1c05566_si_002.zip [file ja1c05566_si_002.zip › SI_khvsBDE/XYZ/53_parent.xyz]

5
0 1
C        -0.385186    0.245165    0.000000
H        -1.298394    0.825604    0.000000
Cl        0.982695    1.388282    0.000000
Cl       -0.385186   -0.761688    1.471544
Cl       -0.385186   -0.761688   -1.471544
