# Supplementary material for: Bimodal Evans–Polanyi Relationships in Hydrogen Atom Transfer from C(sp3)–H Bonds to the Cumyloxyl Radical. A Combined Time-Resolved Kinetic and Computational Study
Source: J Am Chem Soc. 2021 Jul 26;143(30):11759–76. doi: 10.1021/jacs.1c05566 (PMC8343544; doi:10.1021/jacs.1c05566)
Supplement: Supplementary file 2 — ja1c05566_si_002.zip [file ja1c05566_si_002.zip › SI_khvsBDE/XYZ/54_parent.xyz]

10
0 1
S        -0.257917    0.432572    0.000000
O         1.092231    1.075597    0.000000
C        -0.257917   -0.789932    1.362297
H        -0.234544   -0.220719    2.291767
H        -1.163875   -1.397979    1.319364
H         0.640339   -1.404671    1.281808
C        -0.257917   -0.789932   -1.362297
H        -1.163875   -1.397979   -1.319364
H        -0.234544   -0.220719   -2.291767
H         0.640339   -1.404671   -1.281808
