# Supplementary material for: Bimodal Evans–Polanyi Relationships in Hydrogen Atom Transfer from C(sp3)–H Bonds to the Cumyloxyl Radical. A Combined Time-Resolved Kinetic and Computational Study
Source: J Am Chem Soc. 2021 Jul 26;143(30):11759–76. doi: 10.1021/jacs.1c05566 (PMC8343544; doi:10.1021/jacs.1c05566)
Supplement: Supplementary file 2 — ja1c05566_si_002.zip [file ja1c05566_si_002.zip › SI_khvsBDE/XYZ/54_radical.xyz]

9
0 2
S        -0.122617   -0.145736   -0.387636
O        -0.509514   -1.408208    0.299491
C         1.558767    0.331488    0.189151
H         2.245254   -0.409207   -0.220667
H         1.800653    1.326675   -0.186107
H         1.561392    0.302462    1.278115
C        -1.020078    1.203556    0.228213
H        -0.789935    2.184631   -0.172473
H        -2.011520    0.982606    0.603189
