# Supplementary material for: Bimodal Evans–Polanyi Relationships in Hydrogen Atom Transfer from C(sp3)–H Bonds to the Cumyloxyl Radical. A Combined Time-Resolved Kinetic and Computational Study
Source: J Am Chem Soc. 2021 Jul 26;143(30):11759–76. doi: 10.1021/jacs.1c05566 (PMC8343544; doi:10.1021/jacs.1c05566)
Supplement: Supplementary file 2 — ja1c05566_si_002.zip [file ja1c05566_si_002.zip › SI_khvsBDE/XYZ/55_parent.xyz]

10
0 1
C         0.000000    0.186407    0.000000
O         0.000000    1.395520    0.000000
C         1.291457   -0.613437   -0.001537
H         1.375047   -1.190806    0.925150
H         1.302955   -1.332038   -0.826748
H         2.141478    0.062170   -0.085454
C        -1.291457   -0.613438    0.001538
H        -1.375056   -1.190788   -0.925160
H        -1.302946   -1.332055    0.826735
H        -2.141477    0.062168    0.085474
