# Supplementary material for: Bimodal Evans–Polanyi Relationships in Hydrogen Atom Transfer from C(sp3)–H Bonds to the Cumyloxyl Radical. A Combined Time-Resolved Kinetic and Computational Study
Source: J Am Chem Soc. 2021 Jul 26;143(30):11759–76. doi: 10.1021/jacs.1c05566 (PMC8343544; doi:10.1021/jacs.1c05566)
Supplement: Supplementary file 2 — ja1c05566_si_002.zip [file ja1c05566_si_002.zip › SI_khvsBDE/XYZ/55_radical.xyz]

9
0 2
C         0.085885    0.118857    0.000031
O         0.366840    1.319424   -0.000025
C         1.129558   -0.871955    0.000007
H         2.158646   -0.535324    0.000005
H         0.918706   -1.935279   -0.000011
C        -1.358886   -0.355592   -0.000007
H        -1.565104   -0.971205   -0.880955
H        -1.565329   -0.970453    0.881417
H        -2.020978    0.509006   -0.000440
