# Supplementary material for: Bimodal Evans–Polanyi Relationships in Hydrogen Atom Transfer from C(sp3)–H Bonds to the Cumyloxyl Radical. A Combined Time-Resolved Kinetic and Computational Study
Source: J Am Chem Soc. 2021 Jul 26;143(30):11759–76. doi: 10.1021/jacs.1c05566 (PMC8343544; doi:10.1021/jacs.1c05566)
Supplement: Supplementary file 2 — ja1c05566_si_002.zip [file ja1c05566_si_002.zip › SI_khvsBDE/XYZ/56_parent.xyz]

6
0 1
C         0.000236   -1.175722    0.000000
H        -1.024101   -1.553630    0.000000
H         0.512500   -1.553409    0.887151
H         0.512500   -1.553409   -0.887151
C         0.000000    0.280902    0.000000
N        -0.000330    1.432767    0.000000
