# Supplementary material for: Bimodal Evans–Polanyi Relationships in Hydrogen Atom Transfer from C(sp3)–H Bonds to the Cumyloxyl Radical. A Combined Time-Resolved Kinetic and Computational Study
Source: J Am Chem Soc. 2021 Jul 26;143(30):11759–76. doi: 10.1021/jacs.1c05566 (PMC8343544; doi:10.1021/jacs.1c05566)
Supplement: Supplementary file 2 — ja1c05566_si_002.zip [file ja1c05566_si_002.zip › SI_khvsBDE/XYZ/6_parent.xyz]

18
0 1
C        -0.574310   -1.349565   -0.228280
C         0.881868   -1.171847    0.228441
C         1.455875    0.177497   -0.228455
C         0.574310    1.349565    0.228282
C        -0.881867    1.171848   -0.228441
C        -1.455875   -0.177497    0.228453
H         2.476377    0.301505    0.148699
H         0.924700   -1.228810    1.324208
H         1.499749   -1.993311   -0.149044
H        -0.602280   -1.414694   -1.324047
H        -0.977199   -2.295403    0.148817
H         0.602280    1.414690    1.324049
H         0.977199    2.295404   -0.148812
H        -1.499749    1.993310    0.149045
H        -0.924698    1.228813   -1.324208
H        -1.525828   -0.185860    1.324226
H        -2.476376   -0.301505   -0.148705
H         1.525823    0.185861   -1.324229
