# Supplementary material for: Bimodal Evans–Polanyi Relationships in Hydrogen Atom Transfer from C(sp3)–H Bonds to the Cumyloxyl Radical. A Combined Time-Resolved Kinetic and Computational Study
Source: J Am Chem Soc. 2021 Jul 26;143(30):11759–76. doi: 10.1021/jacs.1c05566 (PMC8343544; doi:10.1021/jacs.1c05566)
Supplement: Supplementary file 2 — ja1c05566_si_002.zip [file ja1c05566_si_002.zip › SI_khvsBDE/XYZ/6_radical.xyz]

17
0 2
C         0.048699   -0.750231    1.268402
C         0.048699    0.792823    1.288238
C         0.539498    1.370179    0.000000
C         0.048699    0.792823   -1.288238
C         0.048699   -0.750231   -1.268402
C        -0.622786   -1.294717    0.000000
H        -0.988271    1.130493    1.476157
H         0.638662    1.165179    2.131579
H         1.084682   -1.107508    1.307544
H        -0.453387   -1.134827    2.162032
H        -0.988271    1.130493   -1.476157
H         0.638662    1.165179   -2.131579
H        -0.453387   -1.134827   -2.162032
H         1.084682   -1.107508   -1.307544
H        -1.683759   -1.010699    0.000000
H        -0.594459   -2.389293    0.000000
H         1.045809    2.329436    0.000000
