# Supplementary material for: Bimodal Evans–Polanyi Relationships in Hydrogen Atom Transfer from C(sp3)–H Bonds to the Cumyloxyl Radical. A Combined Time-Resolved Kinetic and Computational Study
Source: J Am Chem Soc. 2021 Jul 26;143(30):11759–76. doi: 10.1021/jacs.1c05566 (PMC8343544; doi:10.1021/jacs.1c05566)
Supplement: Supplementary file 2 — ja1c05566_si_002.zip [file ja1c05566_si_002.zip › SI_khvsBDE/XYZ/7_parent.xyz]

21
0 1
C         0.314163   -1.528306   -0.400235
C         1.543028   -0.759052    0.114210
C         1.543027    0.759053   -0.114214
C        -0.970122   -1.251802    0.402230
C         0.314161    1.528306    0.400234
C        -1.775922   -0.000001    0.000002
C        -0.970124    1.251802   -0.402227
H         0.153240   -1.319998   -1.465815
H         1.642714   -0.959569    1.189279
H         1.642710    0.959572   -1.189282
H         0.153242    1.319998    1.465815
H        -0.696719   -1.185219    1.462028
H        -2.438479    0.254224    0.835300
H         0.539091   -2.598437   -0.335432
H         2.443941   -1.173242   -0.353165
H         2.443940    1.173244    0.353160
H        -1.638415   -2.116288    0.327364
H         0.539090    2.598437    0.335433
H        -2.438480   -0.254227   -0.835296
H        -1.638418    2.116286   -0.327360
H        -0.696723    1.185218   -1.462026
