# Supplementary material for: Bimodal Evans–Polanyi Relationships in Hydrogen Atom Transfer from C(sp3)–H Bonds to the Cumyloxyl Radical. A Combined Time-Resolved Kinetic and Computational Study
Source: J Am Chem Soc. 2021 Jul 26;143(30):11759–76. doi: 10.1021/jacs.1c05566 (PMC8343544; doi:10.1021/jacs.1c05566)
Supplement: Supplementary file 2 — ja1c05566_si_002.zip [file ja1c05566_si_002.zip › SI_khvsBDE/XYZ/7_radical.xyz]

20
0 2
C         0.128047   -1.582294   -0.299661
C         1.440130   -0.892139    0.105118
C         1.566986    0.593336   -0.254503
C        -1.132728   -1.068417    0.419129
C         0.497665    1.512120    0.391935
C        -1.743808    0.210284   -0.173645
C        -0.861894    1.418006   -0.221484
H        -0.014036   -1.500460   -1.385346
H         1.571835   -1.004090    1.189812
H         1.528991    0.717560   -1.343162
H         0.460814    1.276852    1.468072
H        -0.905669   -0.917040    1.481598
H        -2.662919    0.449049    0.387937
H         0.236239   -2.652129   -0.089453
H         2.274750   -1.432127   -0.356919
H         2.557008    0.940438    0.063932
H        -1.901501   -1.847730    0.386720
H         0.842958    2.547911    0.322758
H        -2.101118   -0.013959   -1.191604
H        -1.253740    2.290348   -0.735683
