# Supplementary material for: Bimodal Evans–Polanyi Relationships in Hydrogen Atom Transfer from C(sp3)–H Bonds to the Cumyloxyl Radical. A Combined Time-Resolved Kinetic and Computational Study
Source: J Am Chem Soc. 2021 Jul 26;143(30):11759–76. doi: 10.1021/jacs.1c05566 (PMC8343544; doi:10.1021/jacs.1c05566)
Supplement: Supplementary file 2 — ja1c05566_si_002.zip [file ja1c05566_si_002.zip › SI_khvsBDE/XYZ/8_parent.xyz]

24
0 1
C        -1.195946   -1.326927   -0.318098
C        -1.942608   -0.000001   -0.085496
C        -1.195947    1.326926   -0.318098
C        -0.013191    1.615176    0.635531
C         1.392682    1.313581    0.075787
C         1.583437    0.000001   -0.695504
C         1.392684   -1.313580    0.075787
C        -0.013189   -1.615176    0.635531
H        -1.935802   -2.126397   -0.204193
H        -0.170815   -1.076247    1.574445
H         2.115676   -1.358275    0.899893
H         2.602795    0.000002   -1.098790
H         1.666675    2.129189   -0.604718
H        -0.170817    1.076247    1.574445
H        -1.935805    2.126395   -0.204193
H        -2.323050   -0.000001    0.944859
H         0.930248    0.000000   -1.575211
H         2.115674    1.358277    0.899893
H        -0.027966    2.675743    0.907802
H         1.666677   -2.129188   -0.604718
H        -2.830724   -0.000002   -0.728794
H        -0.861165   -1.388355   -1.360584
H        -0.027963   -2.675743    0.907802
H        -0.861167    1.388354   -1.360584
