# Supplementary material for: Bimodal Evans–Polanyi Relationships in Hydrogen Atom Transfer from C(sp3)–H Bonds to the Cumyloxyl Radical. A Combined Time-Resolved Kinetic and Computational Study
Source: J Am Chem Soc. 2021 Jul 26;143(30):11759–76. doi: 10.1021/jacs.1c05566 (PMC8343544; doi:10.1021/jacs.1c05566)
Supplement: Supplementary file 2 — ja1c05566_si_002.zip [file ja1c05566_si_002.zip › SI_khvsBDE/XYZ/8_radical.xyz]

23
0 2
C        -1.200555   -1.330654   -0.318534
C        -1.981072   -0.016260   -0.054874
C         1.624307   -0.066576   -0.684036
C        -1.204477    1.289666   -0.292043
C         1.395209    1.280496    0.018309
C         0.007465    1.518873    0.643267
H        -0.882710   -1.343311   -1.368326
H        -2.343597   -0.027974    0.980380
H        -0.884562    1.340179   -1.340240
H         0.996640   -0.126476   -1.579317
H         1.589878    2.076321   -0.711551
H        -1.914230   -2.157666   -0.206353
H        -2.873217   -0.017154   -0.692636
H         2.656852   -0.090016   -1.049813
H        -1.912196    2.115313   -0.163533
H         2.150782    1.403764    0.804421
H        -0.008905    2.552789    1.004735
H        -0.105401    0.893092    1.534671
C        -0.032885   -1.561408    0.586808
H        -0.231758   -1.943924    1.583503
C         1.388114   -1.317963    0.185588
H         2.019972   -1.265304    1.080621
H         1.765811   -2.186676   -0.383470
