# Supplementary material for: Bimodal Evans–Polanyi Relationships in Hydrogen Atom Transfer from C(sp3)–H Bonds to the Cumyloxyl Radical. A Combined Time-Resolved Kinetic and Computational Study
Source: J Am Chem Soc. 2021 Jul 26;143(30):11759–76. doi: 10.1021/jacs.1c05566 (PMC8343544; doi:10.1021/jacs.1c05566)
Supplement: Supplementary file 2 — ja1c05566_si_002.zip [file ja1c05566_si_002.zip › SI_khvsBDE/XYZ/9_parent.xyz]

26
0 1
C         0.978884    1.099022    0.470273
C         1.774354   -0.141730    0.014405
C        -0.842824    0.531837   -1.180608
C        -0.043170   -0.707561   -1.632794
C         0.799487   -1.241034   -0.455760
H         2.393194   -0.515459    0.838738
H         2.457860    0.127911   -0.799391
H         0.609150   -0.447532   -2.474833
H        -0.727090   -1.486868   -1.989284
C         0.135636    1.627201   -0.708738
H         0.790956    1.927407   -1.534928
H        -0.420115    2.521434   -0.402709
C         0.043306    0.707566    1.632761
H         1.672979    1.878326    0.803752
C        -0.135811   -1.627206    0.708722
H         1.366397   -2.121058   -0.778979
C        -1.774359    0.141684   -0.014441
H        -1.440445    0.909012   -2.017799
C        -0.935492   -0.389776    1.166204
H        -0.513956    1.585998    1.979136
H         0.632366    0.348427    2.484930
H        -2.488161   -0.622999   -0.342939
H        -2.362942    1.010404    0.303457
H         0.450050   -2.026612    1.545022
H        -0.821450   -2.422242    0.392531
H        -1.598858   -0.666178    1.993154
