# Supplementary material for: Bimodal Evans–Polanyi Relationships in Hydrogen Atom Transfer from C(sp3)–H Bonds to the Cumyloxyl Radical. A Combined Time-Resolved Kinetic and Computational Study
Source: J Am Chem Soc. 2021 Jul 26;143(30):11759–76. doi: 10.1021/jacs.1c05566 (PMC8343544; doi:10.1021/jacs.1c05566)
Supplement: Supplementary file 2 — ja1c05566_si_002.zip [file ja1c05566_si_002.zip › SI_khvsBDE/XYZ/9_radical_sec.xyz]

25
0 2
C         0.000000   -1.051411    1.100349
C         0.000000    0.366174    1.708451
C        -1.258819   -0.186939   -0.917708
C        -1.261927    1.232183   -0.290253
C         0.000000    1.415475    0.578288
H         0.880710    0.501208    2.347168
H        -0.880709    0.501208    2.347168
H        -2.162559    1.368907    0.320297
H        -1.289237    1.987117   -1.082839
C        -1.263320   -1.236276    0.233572
H        -2.164712   -1.113914    0.846687
H        -1.291475   -2.247789   -0.185386
C         1.263320   -1.236276    0.233572
H         0.000000   -1.795500    1.904709
C         1.261927    1.232183   -0.290253
H         0.000000    2.421652    1.012036
C        -0.000000   -0.366626   -1.712525
H        -2.145827   -0.321403   -1.543762
C         1.258819   -0.186939   -0.917708
H         1.291475   -2.247789   -0.185386
H         2.164713   -1.113914    0.846686
H        -0.000000   -0.863687   -2.675789
H         2.162559    1.368907    0.320297
H         1.289236    1.987117   -1.082839
H         2.145826   -0.321403   -1.543762
