# Supplementary material for: Bimodal Evans–Polanyi Relationships in Hydrogen Atom Transfer from C(sp3)–H Bonds to the Cumyloxyl Radical. A Combined Time-Resolved Kinetic and Computational Study
Source: J Am Chem Soc. 2021 Jul 26;143(30):11759–76. doi: 10.1021/jacs.1c05566 (PMC8343544; doi:10.1021/jacs.1c05566)
Supplement: Supplementary file 2 — ja1c05566_si_002.zip [file ja1c05566_si_002.zip › SI_khvsBDE/XYZ/9_radical_ter.xyz]

25
0 2
C        -1.396125    0.431754   -0.482011
C        -0.322453    1.419063   -0.986637
C         0.324304   -1.425166   -0.481017
C         1.391132   -0.430431   -0.985509
C         1.072280    0.993043   -0.481306
H        -0.553394    2.433936   -0.642290
H        -0.328603    1.447741   -2.082643
H         1.419919   -0.439523   -2.081491
H         2.385222   -0.737855   -0.640330
C        -1.067495   -0.989498   -0.986349
H        -1.088991   -1.009884   -2.082347
H        -1.831066   -1.696659   -0.641715
C        -1.384919    0.428640    1.080592
H        -2.384097    0.737333   -0.844913
C         1.062893    0.985154    1.081153
H         1.831126    1.695851   -0.843784
C         0.320805   -1.412906    1.081592
H         0.553796   -2.433827   -0.843120
C        -0.000548    0.000432    1.486929
H        -2.149188   -0.261029    1.455925
H        -1.625995    1.429679    1.455347
H         1.300091   -1.729770    1.457374
H        -0.425690   -2.121949    1.456595
H         0.847553    1.991965    1.456100
H         2.050075    0.693475    1.456673
